# Supplementary material for: Transcriptome Profiling Insights the Feature of Sex Reversal Induced by High Temperature in Tongue Sole Cynoglossus semilaevis
Source: Front Genet. 2019 May 29;10:522. doi: 10.3389/fgene.2019.00522 (PMC6548826; doi:10.3389/fgene.2019.00522)
Supplement: TABLE S1 — DEGs in FO vs. MT, FO vs. PMT, and MT vs. PMT. [file Table_1.XLSX]

## Sheet: FOvsMT
gene_id	LOC	XP	swiss	Portain_name	gene_short_name	locus	value_1	value_2	log2(FO/MT)	p_value
XLOC_004686	103379246	XP_008308956.1	P02264	PREDICTED: histone H2A	LOC103379246	NC_024311.1:15394560-15394951	8.77399	0	#NAME?	5e-05	yes
XLOC_004696	103379255	XP_008308966.1	P02264	PREDICTED: histone H2A-like, partial	LOC103379255	NC_024311.1:15388145-15388465	5.94334	0	#NAME?	5e-05	yes
XLOC_000250	103379257	XP_008308968.1	P35069	PREDICTED: histone H2B.3	LOC103379257	NC_024311.1:15399482-15399798	2.82152	0	#NAME?	5e-05	yes
XLOC_006889	103381173	XP_008311630.1	Q8CJ11	PREDICTED: G-protein coupled receptor 64-like	LOC103381173	NC_024313.1:11267280-11267755	73.7033	0	#NAME?	5e-05	yes
XLOC_007937	103381718	XP_008312440.1	P32301	PREDICTED: glucagon receptor-like	LOC103381718	NC_024314.1:5127510-5132474	6.11495	0	#NAME?	5e-05	yes
XLOC_007609	103382771	XP_008313895.1	Q76M68	PREDICTED: putative protein TPRXL	LOC103382771	NC_024314.1:21286195-21320264	6.84811	0	#NAME?	5e-05	yes
XLOC_010517	103384843	XP_008316748.1	P47239	PREDICTED: paired box protein Pax-7-like isoform X2	LOC103384843	NC_024316.1:8053753-8078923	8.40051	0	#NAME?	5e-05	yes
XLOC_011839	103386473	XP_008318978.1	Q8BZ39	PREDICTED: neuromedin-U receptor 2-like, partial	LOC103386473	NC_024317.1:13636054-13639564	1.72665	0	#NAME?	5e-05	yes
XLOC_011391	103386806	XP_008319439.1		PREDICTED: olfactory receptor 10P1-like	LOC103386806	NC_024317.1:19622244-19624292	11.4864	0	#NAME?	5e-05	yes
XLOC_013680	103388299	XP_008321452.1	O93464	PREDICTED: cholecystokinin	cck	NC_024319.1:5906283-5909722	1.37951	0	#NAME?	5e-05	yes
XLOC_013414	103388923	XP_008322359.1	Q9H295	PREDICTED: dendritic cell-specific transmembrane protein	dcstamp	NC_024319.1:19940036-19941702	9.74351	0	#NAME?	5e-05	yes
XLOC_014375	103389813	XP_008323619.1	O88618	PREDICTED: formimidoyltransferase-cyclodeaminase	ftcd	NC_024320.1:16255863-16259800	11.4909	0	#NAME?	5e-05	yes
XLOC_015303	103391339	XP_008325787.1	Q0VBU9	PREDICTED: phosphatidate phosphatase PPAPDC1A	ppapdc1a	NC_024321.1:17592026-17630099	2.31695	0	#NAME?	5e-05	yes
XLOC_021586	103391897	XP_008326581.1	Q8TAK6	PREDICTED: oligodendrocyte transcription factor 1	olig1	NC_024322.1:7266364-7267366	2.87317	0	#NAME?	5e-05	yes
XLOC_019249	103394800	XP_008330465.1	Q10835	PREDICTED: collagenase 3-like	LOC103394800	NC_024325.1:1787047-1790268	8.9891	0	#NAME?	5e-05	yes
XLOC_015170	103395061	XP_008330852.1	Q5TAA0	PREDICTED: LOW QUALITY PROTEIN: tetratricopeptide repeat protein 22	ttc22	NC_024308.1:5885017-5890905	1.69049	0	#NAME?	5e-05	yes
XLOC_003645					LOC103378046	NC_024310.1:10577042-10586784	42.7498	0	#NAME?	5e-05	yes
XLOC_006505					LOC103381236	NC_024313.1:12475940-12477893	10.0278	0	#NAME?	5e-05	yes
XLOC_000386					LOC103381495	NC_024314.1:1990537-1991565	11596.5	0	#NAME?	5e-05	yes
XLOC_000534					LOC103384993	NC_024316.1:11076334-11077109	21.0528	0	#NAME?	5e-05	yes
XLOC_012661					LOC103387243	NC_024318.1:6672339-6673779	3.90152	0	#NAME?	5e-05	yes
XLOC_000652					LOC103387535	NC_024318.1:12517688-12539224	62.6986	0	#NAME?	5e-05	yes
XLOC_012337					LOC103387537	NC_024307.1:26009738-26020434	10.7996	0	#NAME?	5e-05	yes
XLOC_013816					LOC103388627	NC_024319.1:12347245-12374680	136.02	0	#NAME?	5e-05	yes
XLOC_014230					LOC103389555	NC_024320.1:11109923-11116550	243.149	0	#NAME?	5e-05	yes
XLOC_014411					LOC103389900	NC_024320.1:17662357-17666259	15.2412	0	#NAME?	5e-05	yes
XLOC_015888					LOC103390701	NC_024321.1:6267840-6275288	6.60817	0	#NAME?	5e-05	yes
XLOC_001691					LOC103391916	NC_024322.1:7609247-7678558	3.61111	0	#NAME?	0.0001	yes
XLOC_016563					LOC103392245	NC_024322.1:13816819-13817432	600.526	0	#NAME?	5e-05	yes
XLOC_017449					LOC103393001	NC_024323.1:8439076-8474064	9.26999	0	#NAME?	5e-05	yes
XLOC_019276					LOC103394848	NC_024325.1:2723499-2724290	1.37037	0	#NAME?	5e-05	yes
XLOC_019770					LOC103394933	NC_024325.1:4332933-4344443	44.5372	0	#NAME?	5e-05	yes
XLOC_020875					LOC103396284	NC_024326.1:6600971-6602185	35.3344	0	#NAME?	5e-05	yes
XLOC_020435					LOC103396335	NC_024326.1:7695214-7713248	28.1017	0	#NAME?	5e-05	yes
XLOC_002411					LOC103396356	NC_024326.1:8231357-8234592	14.6016	0	#NAME?	5e-05	yes
XLOC_021595					LOC103397468	NC_024308.1:9111563-9114172	17.4795	0	#NAME?	5e-05	yes
					LOC103397885	NC_024308.1:10062487-10068331	5.3689	0	#NAME?	5e-05	yes
XLOC_022677					LOC103398512	NW_007585113.1:313194-316622	8.05772	0	#NAME?	0.0001	yes
XLOC_022670					LOC103398522	NW_007585113.1:162155-167036	1.70657	0	#NAME?	5e-05	yes
XLOC_023310					LOC103399214	NW_007586360.1:42-582	45.7445	0	#NAME?	5e-05	yes
XLOC_023594					LOC103399513	NW_007589571.1:6-586	8.27748	0	#NAME?	5e-05	yes
XLOC_023627					LOC103399551	NW_007589984.1:4-607	1.47123	0	#NAME?	5e-05	yes
XLOC_002654	103376683	XP_008305373.1	Q9JI35	PREDICTED: histamine H3 receptor-like isoform X1	LOC103376683	NC_024308.1:16768235-16775070	0	1.85242	inf	5e-05
XLOC_002685	103376756	XP_008305486.1	Q1LY10	PREDICTED: fibronectin type III and SPRY domain-containing protein 1	fsd1	NC_024308.1:18411651-18424121	0	2.58293	inf	5e-05
XLOC_002734	103376840	XP_008305593.1	Q32ZL2	PREDICTED: lipid phosphate phosphatase-related protein type 5	LOC103376840	NC_024309.1:491946-515269	0	1.26177	inf	5e-05
XLOC_003083	103376847	XP_008305602.1	Q6P9V9	PREDICTED: tubulin alpha-1B chain-like	LOC103376847	NC_024309.1:399119-404856	0	7.063	inf	5e-05
XLOC_003082	103376849	XP_008305604.1	Q6P9V9	PREDICTED: tubulin alpha-1B chain-like	LOC103376849	NC_024309.1:361026-362996	0	5.40583	inf	5e-05
XLOC_003086	103376851	XP_008305606.1	Q7TME0	PREDICTED: lipid phosphate phosphatase-related protein type 4-like	LOC103376851	NC_024309.1:470277-489916	0	3.18884	inf	5e-05
XLOC_002736	103376855	XP_008305610.1	Q9Z1P3	PREDICTED: induced myeloid leukemia cell differentiation protein Mcl-1 homolog	LOC103376855	NC_024309.1:620386-621694	0	12.1193	inf	5e-05
XLOC_003090	103376867	XP_008305625.1	P62155	PREDICTED: calmodulin-like	LOC103376867	NC_024309.1:790158-791121	0	7.13148	inf	5e-05
XLOC_002750	103376876	XP_008305637.1	P36633	PREDICTED: amiloride-sensitive amine oxidase	aoc1	NC_024309.1:1826143-1833177	0	2.25168	inf	5e-05
XLOC_002781	103376904	XP_008305686.1	P08037	PREDICTED: beta-1,4-galactosyltransferase 1-like	LOC103376904	NC_024309.1:3077240-3079579	0	4.28139	inf	5e-05
XLOC_003129	103376905	XP_008305687.1	F1QGH6	PREDICTED: APC membrane recruitment protein 2	amer2	NC_024309.1:3085419-3087932	0	2.0157	inf	5e-05
XLOC_002787	103376927	XP_008305717.1	Q15744	PREDICTED: CCAAT/enhancer-binding protein gamma-like	LOC103376927	NC_024309.1:3392929-3393997	0	2.11379	inf	5e-05
XLOC_002822	103376981	XP_008305803.1	Q66I08	PREDICTED: organic solute transporter subunit alpha-like	LOC103376981	NC_024309.1:5116428-5121044	0	2.19951	inf	5e-05
XLOC_002878	103377112	XP_008305989.1	P31579	PREDICTED: high choriolytic enzyme 2-like	LOC103377112	NC_024309.1:8320579-8322432	0	19.7071	inf	5e-05
XLOC_003286	103377268	XP_008306245.1	P30555	PREDICTED: type-1 angiotensin II receptor	agtr1	NC_024309.1:10933662-10939176	0	1.35281	inf	5e-05
XLOC_003325	103377309	XP_008306293.1	Q8TC29	PREDICTED: enkurin	enkur	NC_024309.1:11782079-11784099	0	1.61517	inf	5e-05
XLOC_004411	103377340	XP_008306352.1	A4II60	PREDICTED: phosphoribosyltransferase domain-containing protein 1	prtfdc1	NC_024309.1:11775768-11781811	0	2.1694	inf	5e-05
XLOC_003470	103377657	XP_008306758.1		PREDICTED: long neurotoxin 1-like isoform X1	LOC103377657	NC_024310.1:2217786-2220956	0	7.19872	inf	5e-05
XLOC_008990	103377689	XP_008306804.1	O60487	PREDICTED: myelin protein zero-like protein 2 isoform X2	mpzl2	NC_024310.1:3099676-3115688	0	3.14159	inf	5e-05
XLOC_004004	103377729	XP_008306863.1	Q86YJ7	PREDICTED: ankyrin repeat domain-containing protein 13B-like	LOC103377729	NC_024310.1:3743656-3759912	0	2.94812	inf	5e-05
XLOC_003527	103377773	XP_008306943.1		PREDICTED: claudin-23-like	LOC103377773	NC_024307.1:7985737-7986859	0	1.31364	inf	5e-05
XLOC_004239	103378310	XP_008307705.1		PREDICTED: uncharacterized protein LOC103378310	LOC103378310	NC_024310.1:14614868-14616049	0	4.36874	inf	5e-05
XLOC_004246	103378314	XP_008307709.1	A1L1P9	PREDICTED: multidrug and toxin extrusion protein 1-like, partial	LOC103378314	NC_024310.1:14316973-14322124	0	2.04335	inf	5e-05
XLOC_003787	103378315	XP_008307710.1	Q17QM8	PREDICTED: dual specificity protein phosphatase 14	dusp14	NC_024310.1:14780733-14785722	0	3.61394	inf	5e-05
XLOC_004999	103378412	XP_008307840.1	Q2KI11	PREDICTED: sodium channel subunit beta-3 isoform X1	scn3b	NC_024310.1:16277953-16288640	0	16.7107	inf	5e-05
XLOC_011422	103378522	XP_008307999.1	Q6SLE7	PREDICTED: sarcolipin	sln	NC_024310.1:18521627-18522376	0	4.84792	inf	5e-05
XLOC_016688	103378536	XP_008308019.1	Q9GZP0	PREDICTED: platelet-derived growth factor D	pdgfd	NC_024310.1:18781130-18827309	0	1.37018	inf	5e-05
XLOC_004378	103378595	XP_008308084.1	Q28181	PREDICTED: cyclic nucleotide-gated cation channel beta-1	cngb1	NC_024311.1:206038-228219	0	2.28023	inf	5e-05
XLOC_004835	103378694	XP_008308208.1	F6V1J6	PREDICTED: transmembrane protein 178B-like	LOC103378694	NC_024311.1:3838739-3844789	0	1.30585	inf	5e-05
XLOC_004469	103378780	XP_008308329.1	Q7RTU9	PREDICTED: stereocilin-like	LOC103378780	NC_024311.1:5535965-5539909	0	4.24026	inf	5e-05
XLOC_004892	103378793	XP_008308348.1	Q6DBY9	PREDICTED: carbohydrate sulfotransferase 1	chst1	NC_024311.1:5990523-5993472	0	4.45791	inf	5e-05
XLOC_004891	103378797	XP_008308355.1		PREDICTED: salivary glue protein Sgs-3-like	LOC103378797	NC_024311.1:6100087-6104190	0	1.82139	inf	5e-05
XLOC_004910	103378861	XP_008308437.1	Q6PF18	PREDICTED: MORN repeat-containing protein 3-like	LOC103378861	NC_024311.1:7298698-7301231	0	94.6167	inf	5e-05
XLOC_004510	103378873	XP_008308452.1		PREDICTED: myosin-11-like	LOC103378873	NC_024311.1:7379210-7383328	0	1.70532	inf	5e-05
XLOC_004940	103378899	XP_008308483.1	Q9H422	PREDICTED: homeodomain-interacting protein kinase 4-like	LOC103378899	NC_024311.1:7231091-7232660	0	7.42034	inf	5e-05
XLOC_015512	103379170	XP_008308860.1	Q9HCB6	PREDICTED: spondin-1	spon1	NC_024311.1:14095627-14143380	0	1.83982	inf	5e-05
XLOC_005066	103379189	XP_008308887.1	P22897	PREDICTED: uncharacterized protein LOC103379189	LOC103379189	NC_024311.1:14446294-14449450	0	3.46223	inf	5e-05
XLOC_004692	103379260	XP_008308972.1		PREDICTED: uncharacterized protein LOC103379260	LOC103379260	NC_024311.1:15407433-15411285	0	1.29268	inf	5e-05
XLOC_004788	103379423	XP_008309195.1	A2VCL2	PREDICTED: coiled-coil domain-containing protein 162-like	LOC103379423	NC_024307.1:11451845-11455669	0	17.119	inf	5e-05
XLOC_005867	103379830	XP_008309746.1	P01263	PREDICTED: calcitonin gene-related peptide 2 isoform X2	calcb	NC_024312.1:5657968-5662450	0	2.65893	inf	5e-05
XLOC_005419	103379964	XP_008309930.1	Q8C7B6	PREDICTED: LOW QUALITY PROTEIN: F-box and leucine-rich protein 22	fbxl22	NC_024312.1:7453845-7459988	0	2.95939	inf	5e-05
XLOC_006047	103380225	XP_008310298.1	Q07217	PREDICTED: cholesterol side-chain cleavage enzyme, mitochondrial	LOC103380225	NC_024312.1:12361528-12364571	0	9.57408	inf	5e-05
XLOC_006060	103380247	XP_008310326.1	Q9BYT9	PREDICTED: anoctamin-3-like, partial	LOC103380247	NC_024312.1:12080264-12094302	0	2.11758	inf	5e-05
XLOC_006078	103380276	XP_008310383.1	Q9DEX7	PREDICTED: LOW QUALITY PROTEIN: fatty acid desaturase 2	fads2	NC_024312.1:12981189-12986381	0	5.60177	inf	5e-05
XLOC_006105	103380334	XP_008310476.1	Q1RMB5	PREDICTED: uncharacterized protein KIAA1644 homolog	kiaa1644	NC_024312.1:14094283-14113191	0	1.80808	inf	5e-05
XLOC_006103	103380341	XP_008310488.1	O15164	PREDICTED: transcription intermediary factor 1-alpha-like	LOC103380341	NC_024312.1:13598823-13604139	0	4.44254	inf	5e-05
XLOC_005570	103380361	XP_008310515.1	Q9H0X9	PREDICTED: LOW QUALITY PROTEIN: oxysterol-binding protein-related protein 5-like	LOC103380361	NC_024312.1:15387775-15392760	0	11.7943	inf	5e-05
XLOC_006114	103380395	XP_008310569.1	Q09427	PREDICTED: ATP-binding cassette sub-family C member 8-like, partial	LOC103380395	NC_024312.1:15565618-15567681	0	8.20599	inf	5e-05
XLOC_005657	103380559	XP_008310804.1	Q9I829	PREDICTED: shaker-related potassium channel tsha2-like	LOC103380559	NC_024312.1:18429510-18432454	0	23.1676	inf	5e-05
XLOC_006596	103380600	XP_008310839.1	Q8NEL9	PREDICTED: phospholipase DDHD1, partial	ddhd1	NC_024313.1:540-11026	0	1.66703	inf	5e-05
XLOC_009904	103380603	XP_008310843.1	Q8BGK5	PREDICTED: solute carrier family 35 member F1	slc35f1	NC_024313.1:208367-217154	0	1.57428	inf	5e-05
XLOC_013565	103380666	XP_008310917.1	Q5SNQ9	PREDICTED: myc target protein 1	myct1	NC_024313.1:1438428-1440800	0	5.32006	inf	5e-05
XLOC_006394	103380774	XP_008311081.1	Q5TF21	PREDICTED: protein SOGA3	soga3	NC_024313.1:4129538-4133803	0	1.85549	inf	5e-05
XLOC_006370	103380915	XP_008311276.1	O42401	PREDICTED: matrilin-3-like	LOC103380915	NC_024313.1:5992879-5998961	0	1.34189	inf	5e-05
XLOC_006752	103380923	XP_008311285.1	Q9GLG7	PREDICTED: calpain-3-like isoform X2	LOC103380923	NC_024313.1:5919738-5929657	0	1.78549	inf	5e-05
XLOC_006779	103380983	XP_008311354.1		PREDICTED: uncharacterized protein LOC103380983	LOC103380983	NC_024313.1:7156452-7158776	0	6.47815	inf	5e-05
XLOC_006786	103380998	XP_008311377.1	P25500	PREDICTED: poly(A) polymerase type 3-like isoform X2	LOC103380998	NC_024313.1:7513933-7519718	0	4.07051	inf	5e-05
XLOC_006921	103381300	XP_008311805.1		PREDICTED: uncharacterized protein LOC103381300	LOC103381300	NC_024313.1:13011142-13016310	0	5.6318	inf	5e-05
XLOC_006937	103381384	XP_008311918.1	Q9NR55	PREDICTED: basic leucine zipper transcriptional factor ATF-like 3	batf3	NC_024313.1:13453016-13454482	0	3.61934	inf	5e-05
XLOC_019618	103381423	XP_008311968.1	P24774	PREDICTED: retinol-binding protein 4	rbp4	NC_024314.1:667838-670497	0	2.08878	inf	5e-05
XLOC_010606	103381517	XP_008312125.1	Q8BW88	PREDICTED: pleckstrin homology domain-containing family S member 1	plekhs1	NC_024314.1:1217932-1225031	0	1.23115	inf	5e-05
XLOC_007000	103381527	XP_008312151.1	O75112	PREDICTED: LIM domain-binding protein 3-like isoform X2	LOC103381527	NC_024314.1:2524669-2536650	0	2.43979	inf	5e-05
XLOC_007876	103381597	XP_008312247.1		PREDICTED: spidroin-1-like, partial	LOC103381597	NC_024314.1:3316747-3326330	0	3.29403	inf	5e-05
XLOC_007893	103381616	XP_008312274.1		PREDICTED: putative glycine-rich cell wall structural protein 1, partial	LOC103381616	NC_024314.1:3623031-3628740	0	1.35718	inf	5e-05
XLOC_007883	103381617	XP_008312275.1	Q28BP2	PREDICTED: transmembrane protein 150A-like	LOC103381617	NC_024314.1:3633329-3646278	0	25.1486	inf	5e-05
XLOC_007079	103381702	XP_008312416.1	O75783	PREDICTED: rhomboid-related protein 1-like	LOC103381702	NC_024314.1:5168326-5187505	0	2.84226	inf	5e-05
XLOC_007936	103381721	XP_008312444.1	P50607	PREDICTED: tubby protein homolog isoform X1	LOC103381721	NC_024314.1:5281997-5287227	0	17.1743	inf	5e-05
XLOC_003254	103381750	XP_008312485.1	Q96PB8	PREDICTED: leucine-rich repeat-containing protein 3C	lrrc3c	NC_024314.1:5539785-5540977	0	4.64957	inf	5e-05
XLOC_008027	103381916	XP_008312735.1	Q8N2G6	PREDICTED: zinc finger CCHC domain-containing protein 24-like	LOC103381916	NC_024314.1:8685465-8697680	0	1.36241	inf	5e-05
XLOC_008049	103381962	XP_008312808.1	Q8N436	PREDICTED: inactive carboxypeptidase-like protein X2	cpxm2	NC_024314.1:9397904-9418982	0	4.31325	inf	5e-05
XLOC_008142	103382177	XP_008313089.1	Q6VTH5	PREDICTED: radial spoke head 1 homolog	LOC103382177	NC_024314.1:15196883-15199228	0	2.31132	inf	5e-05
XLOC_008218	103382203	XP_008313128.1	Q86SQ6	PREDICTED: probable G-protein coupled receptor 123	LOC103382203	NC_024314.1:14926244-14931530	0	1.86695	inf	5e-05
XLOC_007346	103382307	XP_008313276.1	P04240	PREDICTED: hemoglobin subunit alpha-D-like isoform X3	LOC103382307	NC_024314.1:13629133-13630489	0	6.50465	inf	5e-05
XLOC_007362	103382409	XP_008313426.1		PREDICTED: uncharacterized protein LOC103382409	LOC103382409	NC_024314.1:13161244-13163679	0	3.11712	inf	5e-05
XLOC_000423	103382478	XP_008313516.1	A4L9P5	PREDICTED: homeodomain-interacting protein kinase 1-like	LOC103382478	NC_024314.1:16567461-16575164	0	1.63044	inf	5e-05
XLOC_008340	103382705	XP_008313805.1	P58781	PREDICTED: adenosine deaminase CECR1-A-like	LOC103382705	NC_024314.1:19643304-19647272	0	2.54009	inf	5e-05
XLOC_007582	103382715	XP_008313819.1	Q6DHB5	PREDICTED: lipoma HMGIC fusion partner-like 3 protein	lhfpl3	NC_024314.1:19772079-19802900	0	2.19456	inf	5e-05
XLOC_008377	103382763	XP_008313886.1	Q5RGQ2	PREDICTED: protein arginine N-methyltransferase 8-B-like	LOC103382763	NC_024314.1:21498034-21512150	0	4.69963	inf	5e-05
XLOC_007637	103382832	XP_008313982.1	Q8UWF0	PREDICTED: high affinity choline transporter 1-like	LOC103382832	NC_024314.1:23162165-23167894	0	1.37995	inf	5e-05
XLOC_008421	103382844	XP_008313998.1		PREDICTED: girdin-like	LOC103382844	NC_024314.1:24031647-24033309	0	5.01447	inf	5e-05
XLOC_008427	103382861	XP_008314016.1		PREDICTED: myosin-10-like	LOC103382861	NC_024314.1:24301242-24306465	0	21.6977	inf	5e-05
XLOC_016311	103382867	XP_008314044.1	Q5XFQ6	PREDICTED: transcription factor EC	tfec	NC_024314.1:24413206-24426987	0	2.4209	inf	5e-05
XLOC_008452	103382922	XP_008314125.1	Q3ZBS2	PREDICTED: protein FAM19A5-like, partial	LOC103382922	NC_024314.1:26357264-26372347	0	1.7363	inf	5e-05
XLOC_008494	103382984	XP_008314193.1	Q924C9	PREDICTED: chloride anion exchanger-like	LOC103382984	NC_024314.1:28949442-28955594	0	2.63178	inf	5e-05
XLOC_008578	103383093	XP_008314325.1	Q91428	PREDICTED: trans-acting T-cell-specific transcription factor GATA-3 isoform X1	gata3	NC_024314.1:30105631-30115000	0	3.0145	inf	5e-05
XLOC_008568	103383133	XP_008314382.1	Q8BW96	PREDICTED: LOW QUALITY PROTEIN: calcium/calmodulin-dependent protein kinase type 1D	camk1d	NC_024314.1:29828274-29835517	0	2.08942	inf	5e-05
XLOC_009196	103383272	XP_008314548.1	Q5NKV6	PREDICTED: hemicentin-1-like	LOC103383272	NC_024315.1:1226595-1230315	0	3.31619	inf	5e-05
XLOC_008708	103383454	XP_008314789.1	Q32LT7	PREDICTED: LOW QUALITY PROTEIN: protein tweety homolog 3-like	LOC103383454	NC_024315.1:4360906-4372909	0	1.85967	inf	5e-05
XLOC_008731	103383485	XP_008314845.1	Q80W57	PREDICTED: ATP-binding cassette sub-family G member 2-like	LOC103383485	NC_024315.1:4524674-4530213	0	1.41495	inf	5e-05
XLOC_009301	103383500	XP_008314860.1	P55918	PREDICTED: microfibril-associated glycoprotein 4-like	LOC103383500	NC_024315.1:4750631-4752891	0	1.37579	inf	5e-05
XLOC_008748	103383519	XP_008314885.1	Q9UBU2	PREDICTED: dickkopf-related protein 2	dkk2	NC_024315.1:4863576-4876577	0	1.77173	inf	5e-05
XLOC_008563	103383584	XP_008314998.1	O95631	PREDICTED: netrin-1	ntn1	NC_024315.1:6194669-6251751	0	1.66575	inf	5e-05
XLOC_009392	103383661	XP_008315102.1	P19686	PREDICTED: guanylate cyclase soluble subunit alpha-3	gucy1a3	NC_024315.1:7334920-7341758	0	1.31103	inf	5e-05
XLOC_008840	103383752	XP_008315256.1	P02205	PREDICTED: myoglobin-like	LOC103383752	NC_024315.1:8994472-8996177	0	1.85305	inf	5e-05
XLOC_008845	103383761	XP_008315266.1	Q8R3S6	PREDICTED: exocyst complex component 1-like	LOC103383761	NC_024315.1:8902481-8903732	0	10.6335	inf	5e-05
	103383978	XP_008315550.1	A2BDC9	PREDICTED: UPF0450 protein C17orf58 homolog	c9h17orf58	NC_024315.1:13340779-13344197	0	3.62662	inf	5e-05
XLOC_008962	103383984	XP_008315558.1	Q8HY11	PREDICTED: CD209 antigen-like protein E	LOC103383984	NC_024315.1:13278697-13282672	0	4.08656	inf	5e-05
XLOC_009541	103383993	XP_008315571.1		PREDICTED: uncharacterized protein LOC103383993	LOC103383993	NC_024315.1:13340779-13344197	0	3.62662	inf	5e-05
XLOC_008965	103384022	XP_008315608.1	Q5SP85	PREDICTED: coiled-coil domain-containing protein 85A-like isoform X2	LOC103384022	NC_024315.1:13537692-13560785	0	1.85825	inf	5e-05
XLOC_009564	103384036	XP_008315622.1	B4E2M5	PREDICTED: ankyrin repeat domain-containing protein 66-like	LOC103384036	NC_024315.1:14241678-14243398	0	9.48634	inf	5e-05
XLOC_009573	103384064	XP_008315653.1	Q8R116	PREDICTED: protein notum homolog isoform X2	LOC103384064	NC_024315.1:14702426-14708626	0	1.38852	inf	5e-05
XLOC_009580	103384104	XP_008315711.1	Q3ZCC8	PREDICTED: tubulin polymerization-promoting protein family member 3-like	LOC103384104	NC_024315.1:15354754-15358503	0	13.8495	inf	5e-05
XLOC_009613	103384137	XP_008315761.1	Q9YHZ5	PREDICTED: serine/threonine-protein kinase pim-2-like	LOC103384137	NC_024315.1:15846606-15850125	0	2.99838	inf	5e-05
XLOC_000645	103384256	XP_008315928.1		PREDICTED: protein MGARP isoform X2	mgarp	NC_024315.1:17085480-17090490	0	3.60692	inf	5e-05
XLOC_010910	103384285	XP_008315973.1	Q62443	PREDICTED: neuronal pentraxin-1	nptx1	NC_024315.1:17987029-17992431	0	1.24359	inf	5e-05
XLOC_009125	103384335	XP_008316043.1	Q0P4H6	PREDICTED: transcription factor LBX1	lbx1	NC_024315.1:19248859-19250407	0	2.27543	inf	5e-05
XLOC_010288	103384383	XP_008316109.1	Q6PH17	PREDICTED: uncharacterized protein LOC103384383	LOC103384383	NC_024307.1:20364908-20367976	0	6.01026	inf	5e-05
XLOC_010292	103384390	XP_008316115.1	Q6UXK5	PREDICTED: leucine-rich repeat neuronal protein 1-like	LOC103384390	NC_024316.1:417121-429557	0	2.10638	inf	5e-05
XLOC_009721	103384396	XP_008316121.1	Q99750	PREDICTED: myoD family inhibitor-like	LOC103384396	NC_024316.1:259434-259965	0	3.26544	inf	5e-05
XLOC_010303	103384459	XP_008316202.1	P35236	PREDICTED: LOW QUALITY PROTEIN: tyrosine-protein phosphatase non-receptor type 7-like	LOC103384459	NC_024316.1:1175925-1185279	0	2.82509	inf	5e-05
XLOC_009738	103384460	XP_008316207.1	Q96M32	PREDICTED: adenylate kinase 7-like, partial	LOC103384460	NC_024307.1:20208479-20211778	0	3.76079	inf	5e-05
XLOC_010320	103384470	XP_008316215.1	Q91V12	PREDICTED: cytosolic acyl coenzyme A thioester hydrolase isoform X1	acot7	NC_024316.1:1582228-1613329	0	8.07213	inf	5e-05
XLOC_009757	103384484	XP_008316236.1	Q03062	PREDICTED: transcription factor HES-5-like	LOC103384484	NC_024316.1:1720533-1721263	0	2.86907	inf	5e-05
XLOC_010351	103384538	XP_008316312.1	P83886	PREDICTED: mannose-specific lectin-like	LOC103384538	NC_024316.1:2287816-2288774	0	1.5936	inf	5e-05
XLOC_009801	103384571	XP_008316351.1	Q09YN7	PREDICTED: caveolin-2-like	LOC103384571	NC_024316.1:2715797-2719518	0	2.45617	inf	5e-05
XLOC_009826	103384608	XP_008316402.1	A8Y5T1	PREDICTED: uncharacterized protein C1orf194 homolog	c10h1orf194	NC_024316.1:3317175-3318275	0	2.68752	inf	5e-05
XLOC_009860	103384684	XP_008316514.1	O88904	PREDICTED: homeodomain-interacting protein kinase 4-like	LOC103384684	NC_024316.1:4730136-4732557	0	2.46354	inf	5e-05
XLOC_010475	103384784	XP_008316670.1	Q9W701	PREDICTED: chloride channel protein ClC-Kb-like	LOC103384784	NC_024316.1:7135250-7147821	0	2.81944	inf	5e-05
XLOC_011293	103384794	XP_008316682.1	Q8R0M8	PREDICTED: monocarboxylate transporter 5	slc16a4	NC_024316.1:7233571-7253251	0	1.28485	inf	5e-05
XLOC_009958	103384821	XP_008316721.1	Q99624	PREDICTED: sodium-coupled neutral amino acid transporter 3-like	LOC103384821	NC_024316.1:8269639-8276890	0	2.03478	inf	5e-05
XLOC_009953	103384830	XP_008316731.1	Q805E8	PREDICTED: brain natriuretic peptide-like	LOC103384830	NC_024316.1:8197754-8198658	0	8.1132	inf	5e-05
XLOC_010509	103384863	XP_008316770.1	Q9H2X6	PREDICTED: homeodomain-interacting protein kinase 2-like isoform X1	LOC103384863	NC_024316.1:7907730-7910376	0	9.81196	inf	5e-05
XLOC_004827	103384896	XP_008316811.1	Q3UV31	PREDICTED: RING finger protein 223	rnf223	NC_024316.1:9328233-9335567	0	4.35034	inf	5e-05
XLOC_010545	103384932	XP_008316858.1	Q9QYW5	PREDICTED: epithelial membrane protein 3-like	LOC103384932	NC_024316.1:9426313-9429120	0	1.97413	inf	5e-05
XLOC_010585	103385014	XP_008316980.1	Q800Q5	PREDICTED: transcription factor 7-like 2 isoform X1	LOC103385014	NC_024316.1:11576289-11579635	0	2.82593	inf	5e-05
XLOC_010586	103385015	XP_008316983.1	Q9Z1J1	PREDICTED: lymphoid enhancer-binding factor 1-like	LOC103385015	NC_024316.1:11580100-11582071	0	2.87943	inf	5e-05
XLOC_010019	103385053	XP_008317045.1	P23280	PREDICTED: carbonic anhydrase 6	ca6	NC_024316.1:12293042-12298968	0	8.65498	inf	5e-05
XLOC_010624	103385081	XP_008317077.1		PREDICTED: tachykinin-3-like	LOC103385081	NC_024316.1:12586470-12588313	0	4.70969	inf	5e-05
XLOC_010683	103385186	XP_008317199.1	Q9GKY7	PREDICTED: junctophilin-2	jph2	NC_024316.1:14663982-14678397	0	2.9996	inf	5e-05
XLOC_010713	103385279	XP_008317340.1	Q6ZT52	PREDICTED: protein FAM43B	fam43b	NC_024316.1:16165812-16166923	0	3.60962	inf	5e-05
XLOC_010732	103385323	XP_008317402.1	P79881	PREDICTED: guanylyl cyclase-activating protein 2	guca1b	NC_024316.1:17109226-17110145	0	2.29607	inf	5e-05
XLOC_010172	103385337	XP_008317420.1	Q95M17	PREDICTED: chitinase-3-like protein 2	LOC103385337	NC_024316.1:17361626-17364782	0	1.47874	inf	5e-05
XLOC_010888	103385689	XP_008317874.1		PREDICTED: mucin-3B-like	LOC103385689	NC_024317.1:373824-377823	0	3.46224	inf	5e-05
XLOC_011565	103385920	XP_008318170.1	Q99680	PREDICTED: probable G-protein coupled receptor 22	LOC103385920	NC_024317.1:3315735-3336688	0	2.66471	inf	5e-05
XLOC_011577	103385942	XP_008318199.1		PREDICTED: restin homolog	LOC103385942	NC_024317.1:3795125-3800581	0	6.15802	inf	5e-05
XLOC_011035	103385985	XP_008318267.1	Q8CIM5	PREDICTED: G-protein coupled receptor 84	gpr84	NC_024317.1:4114350-4116010	0	1.66026	inf	5e-05
XLOC_011049	103386011	XP_008318303.1	Q8CFV4	PREDICTED: neuritin-like	LOC103386011	NC_024317.1:4675521-4678537	0	5.89128	inf	5e-05
XLOC_011269	103386018	XP_008318312.1	Q15742	PREDICTED: NGFI-A-binding protein 2	nab2	NC_024317.1:4704436-4710664	0	3.06193	inf	5e-05
XLOC_003206	103386038	XP_008318340.1	Q29RB4	PREDICTED: olfactomedin-like protein 3	olfml3	NC_024317.1:4896818-4900598	0	1.36169	inf	5e-05
XLOC_011091	103386114	XP_008318460.1	Q6NWF6	PREDICTED: keratin, type II cytoskeletal 8-like	LOC103386114	NC_024317.1:6190593-6192539	0	3.25774	inf	5e-05
XLOC_011108	103386186	XP_008318565.1	Q7Z5A9	PREDICTED: protein FAM19A1	fam19a1	NC_024317.1:6972828-7088013	0	3.79907	inf	5e-05
XLOC_011177	103386281	XP_008318688.1	P24722	PREDICTED: creatine kinase, testis isozyme-like	LOC103386281	NC_024317.1:10678287-10679658	0	36.2022	inf	5e-05
XLOC_011178	103386283	XP_008318689.1	P24722	PREDICTED: LOW QUALITY PROTEIN: creatine kinase, testis isozyme-like	LOC103386283	NC_024317.1:10675225-10676830	0	33.207	inf	5e-05
XLOC_011201	103386350	XP_008318786.1	Q69Z26	PREDICTED: contactin-4-like	LOC103386350	NC_024317.1:11160763-11163183	0	5.57932	inf	5e-05
XLOC_011794	103386371	XP_008318823.1		PREDICTED: protein shisa-5-like	LOC103386371	NC_024317.1:12123568-12126931	0	1.28361	inf	5e-05
XLOC_011941	103386396	XP_008318864.1	P01099	PREDICTED: protein phosphatase 1 regulatory subunit 1A	ppp1r1a	NC_024317.1:12168929-12190069	0	4.64528	inf	5e-05
XLOC_019459	103386420	XP_008318893.1	Q8TAC1	PREDICTED: Rieske domain-containing protein	rfesd	NC_024317.1:13052953-13054866	0	2.05152	inf	5e-05
XLOC_001438	103386530	XP_008319063.1	Q3KNY0	PREDICTED: immunoglobulin-like and fibronectin type III domain-containing protein 1 isoform X1	LOC103386530	NC_024317.1:15711894-15724359	0	1.30309	inf	5e-05
XLOC_011307	103386537	XP_008319079.1	Q6JEL2	PREDICTED: kelch-like protein 10	LOC103386537	NC_024317.1:15583693-15586711	0	23.0886	inf	5e-05
XLOC_001437	103386538	XP_008319080.1	Q6JEL2	PREDICTED: kelch-like protein 10	LOC103386538	NC_024317.1:15588297-15592124	0	142.733	inf	5e-05
XLOC_011915	103386629	XP_008319232.1	Q5SZI1	PREDICTED: low-density lipoprotein receptor class A domain-containing protein 2	ldlrad2	NC_024317.1:16668630-16676609	0	3.32835	inf	5e-05
XLOC_011920	103386655	XP_008319268.1	Q6JEL2	PREDICTED: kelch-like protein 10	LOC103386655	NC_024317.1:17592895-17596467	0	3.39403	inf	5e-05
XLOC_011949	103386703	XP_008319323.1	Q9TTT5	PREDICTED: potassium voltage-gated channel subfamily D member 3-like	LOC103386703	NC_024317.1:18042122-18096239	0	2.20058	inf	5e-05
XLOC_011975	103386741	XP_008319371.1	Q8NCL9	PREDICTED: protein APCDD1-like	apcdd1l	NC_024317.1:19220020-19233516	0	1.2917	inf	5e-05
XLOC_002250	103386759	XP_008319391.1	O89029	PREDICTED: matrilin-4	matn4	NC_024317.1:19554594-19575435	0	1.80401	inf	5e-05
XLOC_011987	103386765	XP_008319395.1		PREDICTED: flagellar attachment zone protein 1-like	LOC103386765	NC_024317.1:19532035-19533822	0	5.57736	inf	5e-05
XLOC_012519	103386782	XP_008319416.1	P05153	PREDICTED: phosphoenolpyruvate carboxykinase, cytosolic	pck1	NC_024317.1:19799289-19804167	0	5.86217	inf	5e-05
XLOC_012584	103387072	XP_008319795.1	Q80XF5	PREDICTED: interleukin-22 receptor subunit alpha-2-like	LOC103387072	NC_024318.1:4260494-4262655	0	2.97094	inf	5e-05
XLOC_001484	103387079	XP_008319806.1	Q86UC2	PREDICTED: radial spoke head protein 3 homolog	LOC103387079	NC_024318.1:4354140-4355311	0	7.38556	inf	5e-05
XLOC_012132	103387087	XP_008319813.1	Q95M54	PREDICTED: delta-type opioid receptor-like	LOC103387087	NC_024318.1:4326621-4341054	0	1.94471	inf	5e-05
XLOC_019017	103387159	XP_008319908.1	Q9NZ50	PREDICTED: gamma-synuclein isoform X2	sncg	NC_024318.1:5657556-5661433	0	6.76213	inf	5e-05
XLOC_012668	103387252	XP_008320020.1	Q9H772	PREDICTED: gremlin-2	grem2	NC_024318.1:6901287-6910021	0	1.52199	inf	5e-05
XLOC_012221	103387266	XP_008320040.1	Q80ZF8	PREDICTED: brain-specific angiogenesis inhibitor 3	bai3	NC_024318.1:7269950-7371166	0	1.29683	inf	5e-05
XLOC_012696	103387351	XP_008320174.1	Q9DE09	PREDICTED: homeobox protein HMX1-like	LOC103387351	NC_024307.1:25409798-25411272	0	1.45178	inf	5e-05
XLOC_012728	103387417	XP_008320271.1	Q32NI8	PREDICTED: elongation of very long chain fatty acids protein 5	elovl5	NC_024318.1:10303045-10311509	0	5.60966	inf	5e-05
XLOC_000646	103387438	XP_008320314.1	Q3SZY7	PREDICTED: AN1-type zinc finger protein 6-like	LOC103387438	NC_024318.1:10159934-10160528	0	52.4216	inf	5e-05
XLOC_012346	103387523	XP_008320427.1	Q7T3Q7	PREDICTED: vertebrate ancient opsin-like	LOC103387523	NC_024318.1:11914058-11924189	0	1.91	inf	5e-05
XLOC_012476	103387793	XP_008320787.1	Q6Q1P3	PREDICTED: potassium channel subfamily K member 18	kcnk18	NC_024318.1:17357278-17369240	0	1.72434	inf	5e-05
XLOC_000660	103387951	XP_008320996.1	Q9D2H2	PREDICTED: adenylate kinase 7-like, partial	LOC103387951	NC_024307.1:26601715-26607571	0	5.98753	inf	5e-05
XLOC_013067	103388186	XP_008321302.1	P18470	PREDICTED: class II histocompatibility antigen, B-L beta chain-like	LOC103388186	NC_024319.1:4071661-4074192	0	1.63871	inf	5e-05
XLOC_013093	103388218	XP_008321344.1	P04631	PREDICTED: protein S100-B-like	LOC103388218	NC_024319.1:4748154-4748710	0	15.5839	inf	5e-05
XLOC_013090	103388231	XP_008321364.1	P02639	PREDICTED: protein S100-A1-like	LOC103388231	NC_024319.1:4448710-4450185	0	1.30878	inf	5e-05
XLOC_013083	103388239	XP_008321371.1	P17787	PREDICTED: neuronal acetylcholine receptor subunit beta-2	chrnb2	NC_024319.1:4428276-4443195	0	1.25487	inf	5e-05
XLOC_013114	103388283	XP_008321426.1	Q68F62	PREDICTED: mpv17-like protein	LOC103388283	NC_024319.1:5409222-5417767	0	6.60788	inf	5e-05
XLOC_009527	103388304	XP_008321459.1	Q8K0C5	PREDICTED: zymogen granule membrane protein 16	zg16	NC_024319.1:6104550-6107069	0	1.61862	inf	5e-05
XLOC_013140	103388309	XP_008321464.1	P20273	PREDICTED: B-cell receptor CD22-like	LOC103388309	NC_024319.1:5776721-5786320	0	12.2178	inf	5e-05
XLOC_013715	103388372	XP_008321544.1	Q8R2Q0	PREDICTED: E3 ubiquitin-protein ligase TRIM39-like	LOC103388372	NC_024307.1:26863851-26865672	0	2.65363	inf	5e-05
XLOC_013749	103388409	XP_008321587.1	P13903	PREDICTED: twist-related protein 2-like	LOC103388409	NC_024319.1:8970840-8971492	0	2.79242	inf	5e-05
XLOC_013188	103388445	XP_008321633.1	Q6DHU1	PREDICTED: cleft lip and palate transmembrane protein 1-like protein	LOC103388445	NC_024319.1:9266058-9270947	0	1.73312	inf	5e-05
XLOC_013187	103388453	XP_008321650.1		PREDICTED: prostate stem cell antigen-like	LOC103388453	NC_024319.1:9272901-9274709	0	2.82082	inf	5e-05
XLOC_004311	103388520	XP_008321775.1	P35456	PREDICTED: ly6/PLAUR domain-containing protein 3	lypd3	NC_024319.1:10441676-10443892	0	12.6697	inf	5e-05
XLOC_013262	103388599	XP_008321878.1	Q5R328	PREDICTED: R-spondin-3-like	LOC103388599	NC_024319.1:11642828-11657661	0	1.75504	inf	5e-05
XLOC_013834	103388635	XP_008321924.1	Q9GKR7	PREDICTED: IQ domain-containing protein G	iqcg	NC_024319.1:12672385-12674762	0	4.42135	inf	5e-05
XLOC_013864	103388724	XP_008322073.1	Q9H2X6	PREDICTED: homeodomain-interacting protein kinase 2-like	LOC103388724	NC_024319.1:15533169-15536455	0	4.98308	inf	5e-05
XLOC_013328	103388732	XP_008322083.1	Q561R8	PREDICTED: protein FAM26F	fam26f	NC_024319.1:15604324-15605888	0	1.37372	inf	5e-05
XLOC_013344	103388769	XP_008322139.1	Q8MJW8	PREDICTED: C-C chemokine receptor type 8	ccr8	NC_024319.1:16212849-16216254	0	1.98579	inf	5e-05
XLOC_013903	103388805	XP_008322200.1	Q86UC2	PREDICTED: radial spoke head protein 3 homolog	LOC103388805	NC_024319.1:17329121-17330872	0	8.03327	inf	5e-05
XLOC_013923	103388862	XP_008322283.1	Q9WV18	PREDICTED: gamma-aminobutyric acid type B receptor subunit 1-like	LOC103388862	NC_024319.1:17979279-18012582	0	2.49637	inf	5e-05
XLOC_013965	103388935	XP_008322377.1	Q9H422	PREDICTED: homeodomain-interacting protein kinase 3-like	LOC103388935	NC_024319.1:20272258-20276015	0	13.7149	inf	5e-05
XLOC_013419	103388940	XP_008322397.1	Q14966	PREDICTED: uncharacterized protein LOC103388940 isoform X1	LOC103388940	NC_024307.1:28024052-28046848	0	1.43965	inf	5e-05
XLOC_013465	103389010	XP_008322487.1	P33621	PREDICTED: apolipoprotein A-IV-like	LOC103389010	NC_024319.1:21827568-21828927	0	8.68431	inf	5e-05
XLOC_013995	103389016	XP_008322494.1	P20749	PREDICTED: B-cell lymphoma 3 protein	bcl3	NC_024319.1:21856459-21879911	0	3.72141	inf	5e-05
XLOC_014018	103389059	XP_008322545.1	P04366	PREDICTED: neutrophil gelatinase-associated lipocalin	lcn2	NC_024320.1:1565267-1567911	0	3.6197	inf	5e-05
XLOC_000726	103389072	XP_008322556.1	Q5R6Y5	PREDICTED: spermatid perinuclear RNA-binding protein-like, partial	LOC103389072	NC_024320.1:1220880-1292330	0	4.79255	inf	5e-05
XLOC_014727	103389082	XP_008322566.1	O46411	PREDICTED: cytosolic purine 5\'-nucleotidase-like	LOC103389082	NC_024320.1:1573649-1583220	0	1.49891	inf	5e-05
XLOC_014032	103389109	XP_008322603.1	O15520	PREDICTED: fibroblast growth factor 10-like	LOC103389109	NC_024320.1:2973291-2987690	0	1.69527	inf	5e-05
XLOC_014040	103389136	XP_008322646.1	P0C090	PREDICTED: roquin-2-like	LOC103389136	NC_024320.1:2626744-2633024	0	3.34337	inf	5e-05
XLOC_014766	103389164	XP_008322693.1	Q8N0X2	PREDICTED: bromodomain-containing protein DDB_G0280777-like	LOC103389164	NC_024320.1:3227583-3229439	0	13.632	inf	5e-05
XLOC_014771	103389185	XP_008322719.1		PREDICTED: class I histocompatibility antigen, Gogo-C*0202 alpha chain-like	LOC103389185	NC_024320.1:3637379-3638125	0	2.44321	inf	5e-05
XLOC_001574	103389186	XP_008322720.1		PREDICTED: uncharacterized protein LOC103389186	LOC103389186	NC_024320.1:3576333-3579203	0	3.10951	inf	5e-05
XLOC_014170	103389390	XP_008323003.1	P29274	PREDICTED: adenosine receptor A2a-like isoform X1	LOC103389390	NC_024320.1:6616294-6624129	0	6.97063	inf	5e-05
XLOC_014242	103389549	XP_008323217.1	Q90374	PREDICTED: prolactin receptor-like, partial	LOC103389549	NC_024320.1:9698901-9710357	0	2.33107	inf	5e-05
XLOC_014359	103389790	XP_008323584.1	Q80UG6	PREDICTED: protein FAM150B-like	LOC103389790	NC_024320.1:16037468-16040865	0	2.64332	inf	5e-05
XLOC_015041	103389835	XP_008323657.1	P20693	PREDICTED: girdin-like	LOC103389835	NC_024307.1:28905745-28908601	0	2.0136	inf	5e-05
XLOC_001619	103389872	XP_008323721.1	Q9YHX4	PREDICTED: semaphorin-4E-like isoform X3	LOC103389872	NC_024307.1:28920495-28926177	0	12.1723	inf	5e-05
XLOC_006872	103389894	XP_008323738.1	Q7LZT1	PREDICTED: protein S100-Z	s100z	NC_024320.1:17728457-17733436	0	2.14286	inf	5e-05
XLOC_014399	103389924	XP_008323785.1	Q5ZKV8	PREDICTED: kinesin-like protein KIF2A, partial	LOC103389924	NC_024320.1:17303284-17305915	0	4.81609	inf	5e-05
XLOC_014477	103390047	XP_008323966.1	A0JPE1	PREDICTED: protein FAM69B	fam69b	NC_024320.1:20499467-20504226	0	3.15174	inf	5e-05
XLOC_014507	103390126	XP_008324074.1		PREDICTED: LOW QUALITY PROTEIN: uncharacterized protein LOC103390126	LOC103390126	NC_024320.1:21967162-21969558	0	1.94716	inf	5e-05
XLOC_014527	103390166	XP_008324131.1	Q9YI97	PREDICTED: LOW QUALITY PROTEIN: ornithine decarboxylase antizyme 2-like	LOC103390166	NC_024320.1:22550306-22554679	0	1.83398	inf	5e-05
XLOC_014676	103390503	XP_008324608.1	Q499U4	PREDICTED: growth arrest-specific protein 8-like	LOC103390503	NC_024321.1:220410-223533	0	10.6216	inf	5e-05
XLOC_015802	103390506	XP_008324612.1	Q9H0A9	PREDICTED: speriolin-like protein	LOC103390506	NC_024321.1:167369-168720	0	11.0003	inf	5e-05
XLOC_015352	103390507	XP_008324613.1	Q7T0Y4	PREDICTED: dynein regulatory complex protein 1-like	LOC103390507	NC_024321.1:162945-165018	0	2.65618	inf	5e-05
XLOC_015351	103390508	XP_008324614.1	Q90Y50	PREDICTED: uncharacterized protein LOC103390508	LOC103390508	NC_024321.1:159190-161172	0	2.78139	inf	5e-05
XLOC_015800	103390513	XP_008324617.1	O95995	PREDICTED: growth arrest-specific protein 8-like	LOC103390513	NC_024321.1:105868-107471	0	5.00147	inf	5e-05
XLOC_015796	103390519	XP_008324629.1	O95995	PREDICTED: growth arrest-specific protein 8-like	LOC103390519	NC_024321.1:193268-203888	0	8.78443	inf	5e-05
XLOC_015359	103390554	XP_008324676.1	Q202B1	PREDICTED: protein ATP1B4	atp1b4	NC_024321.1:1173749-1180252	0	2.40906	inf	5e-05
XLOC_001633	103390661	XP_008324814.1	Q8C0R0	PREDICTED: ubiquitin carboxyl-terminal hydrolase 37-like isoform X4	LOC103390661	NC_024321.1:4763342-4770190	0	6.35842	inf	5e-05
XLOC_015432	103390704	XP_008324876.1	O89101	PREDICTED: fibroblast growth factor 18-like	LOC103390704	NC_024321.1:6351867-6362831	0	5.60861	inf	5e-05
XLOC_015926	103390777	XP_008325011.1	P63306	PREDICTED: tumor necrosis factor ligand superfamily member 6-like	LOC103390777	NC_024321.1:8325656-8327344	0	4.63665	inf	5e-05
XLOC_007044	103390796	XP_008325044.1	Q15582	PREDICTED: transforming growth factor-beta-induced protein ig-h3	tgfbi	NC_024321.1:8461994-8474127	0	1.72009	inf	5e-05
XLOC_015473	103390805	XP_008325054.1	Q9EPQ0	PREDICTED: sodium/potassium/calcium exchanger 4-like	LOC103390805	NC_024321.1:9164098-9166702	0	2.34041	inf	5e-05
XLOC_016006	103390911	XP_008325198.1	Q8NE18	PREDICTED: putative methyltransferase NSUN7, partial	LOC103390911	NC_024321.1:9783515-9790405	0	1.86496	inf	5e-05
XLOC_016016	103390918	XP_008325213.1	Q007T1	PREDICTED: beta-crystallin B1-like	LOC103390918	NC_024321.1:9866021-9867702	0	1.39835	inf	5e-05
XLOC_001659	103391003	XP_008325329.1		PREDICTED: uncharacterized protein LOC103391003	LOC103391003	NC_024321.1:10663230-10665735	0	2.86919	inf	5e-05
XLOC_006787	103391069	XP_008325417.1	Q6GMK0	PREDICTED: LOW QUALITY PROTEIN: alpha-1,3-mannosyl-glycoprotein 4-beta-N-acetylglucosaminyltransferase B	mgat4b	NC_024321.1:12312925-12342782	0	1.63585	inf	5e-05
XLOC_015599	103391082	XP_008325436.1		PREDICTED: myosin heavy chain, clone 203-like	LOC103391082	NC_024321.1:12700142-12701842	0	4.06313	inf	5e-05
XLOC_015602	103391086	XP_008325441.1	Q8K2Q9	PREDICTED: shootin-1-like	LOC103391086	NC_024321.1:13178048-13188616	0	1.76902	inf	5e-05
XLOC_015916	103391090	XP_008325447.1	Q6DHS9	PREDICTED: solute carrier family 25 member 48	slc25a48	NC_024321.1:13128844-13135498	0	2.19164	inf	5e-05
XLOC_016085	103391104	XP_008325464.1	Q5RA03	PREDICTED: shootin-1-like, partial	LOC103391104	NC_024321.1:13178048-13188616	0	1.76902	inf	5e-05
XLOC_016106	103391138	XP_008325510.1	Q9D6F4	PREDICTED: gamma-aminobutyric acid receptor subunit alpha-4-like	LOC103391138	NC_024321.1:14214924-14220112	0	1.6528	inf	5e-05
XLOC_015648	103391189	XP_008325584.1		PREDICTED: trichohyalin-like, partial	LOC103391189	NC_024321.1:15059815-15062953	0	5.65205	inf	5e-05
XLOC_003646	103391259	XP_008325674.1	Q14088	PREDICTED: ras-related protein Rab-33A	rab33a	NC_024321.1:16634752-16639746	0	4.29257	inf	5e-05
XLOC_015688	103391265	XP_008325682.1	Q15198	PREDICTED: platelet-derived growth factor receptor-like protein	LOC103391265	NC_024321.1:16088532-16092010	0	17.4199	inf	5e-05
XLOC_000811	103391360	XP_008325819.1		PREDICTED: uncharacterized protein LOC103391360	LOC103391360	NC_024321.1:18288878-18290255	0	2.46689	inf	5e-05
XLOC_016248	103391454	XP_008325944.1	O94901	PREDICTED: SUN domain-containing protein 2-like	LOC103391454	NC_024321.1:19642418-19644147	0	24.6189	inf	5e-05
XLOC_016685	103391497	XP_008325998.1	O76083	PREDICTED: high affinity cGMP-specific 3\',5\'-cyclic phosphodiesterase 9A-like	LOC103391497	NC_024322.1:262258-275711	0	5.85978	inf	5e-05
XLOC_014318	103391528	XP_008326045.1	P48744	PREDICTED: norrin	ndp	NC_024322.1:1001415-1006025	0	1.55402	inf	5e-05
XLOC_008504	103391529	XP_008326046.1	Q8K1T0	PREDICTED: transmembrane protease serine 3	tmprss3	NC_024322.1:23640-50455	0	4.28026	inf	5e-05
XLOC_016284	103391601	XP_008326143.1	Q6ZV70	PREDICTED: lanC-like protein 3	lancl3	NC_024322.1:1917576-1922808	0	12.9738	inf	5e-05
XLOC_016847	103391819	XP_008326463.1		PREDICTED: uncharacterized protein LOC103391819 isoform X3	LOC103391819	NC_024322.1:5359770-5363687	0	33.6195	inf	5e-05
XLOC_016380	103391860	XP_008326520.1		PREDICTED: uncharacterized protein LOC103391860	LOC103391860	NC_024322.1:6334812-6337654	0	1.80992	inf	5e-05
XLOC_016420	103391922	XP_008326603.1	Q14330	PREDICTED: N-arachidonyl glycine receptor	gpr18	NC_024322.1:7798350-7800632	0	1.39226	inf	5e-05
XLOC_004493	103392096	XP_008326847.1	Q5RBC8	PREDICTED: calcium-binding mitochondrial carrier protein Aralar1 isoform X1	slc25a12	NC_024322.1:11497830-11517619	0	3.89039	inf	5e-05
XLOC_000245	103392133	XP_008326904.1	Q9Y275	PREDICTED: tumor necrosis factor ligand superfamily member 13B	tnfsf13b	NC_024322.1:10976488-10978900	0	3.04426	inf	5e-05
XLOC_016555	103392221	XP_008327016.1	Q2UY09	PREDICTED: collagen alpha-1(XXVIII) chain-like	LOC103392221	NC_024322.1:13432140-13445731	0	4.14017	inf	5e-05
XLOC_016557	103392223	XP_008327018.1	A8WG43	PREDICTED: coiled-coil domain-containing protein 89-like	LOC103392223	NC_024322.1:13451062-13452860	0	3.22837	inf	5e-05
XLOC_017115	103392393	XP_008327216.1	P0C8S0	PREDICTED: small membrane A-kinase anchor protein	c16h2orf88	NC_024322.1:16260886-16262110	0	9.05105	inf	5e-05
XLOC_017760	103392524	XP_008327370.1	Q8N0W5	PREDICTED: uncharacterized protein LOC103392524	LOC103392524	NC_024323.1:382847-383984	0	1.33819	inf	5e-05
XLOC_017763	103392531	XP_008327379.1	A6NFN3	PREDICTED: RNA binding protein fox-1 homolog 3-like isoform X1	LOC103392531	NC_024323.1:511517-546782	0	1.54039	inf	5e-05
XLOC_007895	103391716	XP_008327418.1	P09084	PREDICTED: paired box protein Pax-1 isoform X2	pax1	NC_024307.1:791392-800795	0	3.22036	inf	5e-05
XLOC_017209	103392588	XP_008327450.1	P83270	PREDICTED: hemoglobin subunit alpha-1-like	LOC103392588	NC_024323.1:1503627-1504488	0	4.76497	inf	5e-05
XLOC_012350	103392618	XP_008327486.1	Q9Y5X2	PREDICTED: sorting nexin-8	snx8	NC_024323.1:2100189-2110405	0	3.12354	inf	5e-05
XLOC_002070	103392762	XP_008327702.1	Q13368	PREDICTED: MAGUK p55 subfamily member 3 isoform X1	mpp3	NC_024323.1:4293957-4318657	0	1.92329	inf	5e-05
XLOC_017319	103392787	XP_008327734.1	Q9Y662	PREDICTED: heparan sulfate glucosamine 3-O-sulfotransferase 3B1-like	LOC103392787	NC_024323.1:5571353-5582617	0	4.0056	inf	5e-05
XLOC_017352	103392862	XP_008327840.1	O88850	PREDICTED: homeodomain-interacting protein kinase 3-like	LOC103392862	NC_024308.1:258310-261449	0	2.45403	inf	5e-05
XLOC_017925	103392892	XP_008327869.1	P59747	PREDICTED: parvalbumin-2-like	LOC103392892	NC_024323.1:6555775-6559691	0	1.59093	inf	0.00075
XLOC_017395	103392952	XP_008327943.1	Q53G44	PREDICTED: interferon-induced protein 44-like isoform X1	LOC103392952	NC_024323.1:7241004-7243963	0	1.40354	inf	5e-05
XLOC_017424	103393045	XP_008328082.1	A6NKP2	PREDICTED: putative short-chain dehydrogenase/reductase family 42E member 2	LOC103393045	NC_024323.1:7958853-7968152	0	3.55837	inf	5e-05
XLOC_016347	103393130	XP_008328209.1	Q9QYM5	PREDICTED: rho-related GTP-binding protein RhoN	rnd2	NC_024323.1:9833545-9859913	0	2.64896	inf	5e-05
XLOC_018035	103393175	XP_008328262.1	Q9GLF6	PREDICTED: orexin	hcrt	NC_024323.1:9991039-9992083	0	2.52851	inf	5e-05
XLOC_001126	103393244	XP_008328358.1	Q9UGQ3	PREDICTED: solute carrier family 2, facilitated glucose transporter member 6	slc2a6	NC_024323.1:11418882-11422012	0	2.20695	inf	5e-05
XLOC_017440	103393292	XP_008328424.1	O43247	PREDICTED: testis-expressed sequence 33 protein	tex33	NC_024323.1:12134957-12135762	0	2.12849	inf	5e-05
XLOC_018140	103393357	XP_008328520.1	Q9ERH7	PREDICTED: homeodomain-interacting protein kinase 2-like	LOC103393357	NC_024323.1:12503933-12508730	0	14.1272	inf	5e-05
XLOC_018143	103393362	XP_008328525.1	O88904	PREDICTED: homeodomain-interacting protein kinase 1-like	LOC103393362	NC_024323.1:12503933-12508730	0	14.1272	inf	5e-05
XLOC_018155	103393387	XP_008328566.1	Q68FU1	PREDICTED: pleckstrin homology domain-containing family F member 1-like	LOC103393387	NC_024323.1:12918582-12919723	0	1.48284	inf	5e-05
XLOC_017654	103393514	XP_008328733.1	B5DF89	PREDICTED: cullin-3-like	LOC103393514	NC_024323.1:13555480-13558142	0	91.9372	inf	5e-05
XLOC_018200	103393531	XP_008328749.1		PREDICTED: flocculation protein FLO11-like	LOC103393531	NC_024323.1:13913999-13916721	0	1.06127	inf	5e-05
XLOC_018214	103393566	XP_008328789.1	Q1KKY1	PREDICTED: homeobox protein Hox-B8	hoxb8	NC_024323.1:14402890-14408928	0	1.71729	inf	5e-05
XLOC_018251	103393701	XP_008329023.1	Q9H079	PREDICTED: KATNB1-like protein 1	LOC103393701	NC_024307.1:4738553-4741412	0	2.40563	inf	5e-05
XLOC_018737	103393778	XP_008329082.1	P27674	PREDICTED: solute carrier family 2, facilitated glucose transporter member 1-like isoform X1	LOC103393778	NC_024324.1:156216-161383	0	1.39131	inf	5e-05
XLOC_018326	103393853	XP_008329189.1	Q2WED0	PREDICTED: C3a anaphylatoxin chemotactic receptor-like	LOC103393853	NC_024324.1:943396-945234	0	3.45766	inf	5e-05
XLOC_018836	103393930	XP_008329280.1	Q96NL1	PREDICTED: transmembrane protein 74-like	LOC103393930	NC_024324.1:2025734-2027010	0	1.94782	inf	5e-05
XLOC_018842	103393982	XP_008329334.1		PREDICTED: uncharacterized protein LOC103393982	LOC103393982	NC_024324.1:2504291-2505507	0	3.71471	inf	5e-05
XLOC_018839	103393976	XP_008329337.1	O42101	PREDICTED: nuclear receptor subfamily 5 group A member 2-like isoform X1	LOC103393976	NC_024308.1:2822620-2859265	0	7.80092	inf	5e-05
XLOC_017289	103394042	XP_008329399.1	Q0VE29	PREDICTED: LOW QUALITY PROTEIN: sterile alpha motif domain-containing protein 12	samd12	NC_024324.1:3652383-3686698	0	1.31706	inf	5e-05
XLOC_018419	103394059	XP_008329414.1	Q8R239	PREDICTED: transmembrane protein C9orf91 homolog	c18h9orf91	NC_024324.1:4000642-4005046	0	4.91648	inf	5e-05
XLOC_018909	103394094	XP_008329458.1	Q9H2X6	PREDICTED: homeodomain-interacting protein kinase 2-like	LOC103394094	NC_024324.1:4179721-4181365	0	1.47689	inf	5e-05
XLOC_017599	103394095	XP_008329459.1	A0PJN4	PREDICTED: ubiquitin-conjugating enzyme E2Q-like protein 1	ube2ql1	NC_024324.1:4189147-4195239	0	1.24712	inf	5e-05
XLOC_009093	103394126	XP_008329496.1	Q9PTA0	PREDICTED: pro-neuropeptide Y	npy	NC_024324.1:4892122-4893971	0	1.92335	inf	5e-05
XLOC_018442	103394127	XP_008329498.1	Q8C790	PREDICTED: protein FAM221A	fam221a	NC_024324.1:4885767-4888346	0	1.68287	inf	5e-05
XLOC_018525	103394272	XP_008329725.1	Q6ISB3	PREDICTED: grainyhead-like protein 2 homolog	LOC103394272	NC_024324.1:9205012-9221545	0	1.44893	inf	5e-05
XLOC_013485	103394426	XP_008329949.1	Q6P3A1	PREDICTED: stathmin domain-containing protein 1	stmnd1	NC_024324.1:11004001-11006898	0	1.67522	inf	5e-05
XLOC_018615	103394491	XP_008330040.1	Q3TPE9	PREDICTED: ankyrin repeat and MYND domain-containing protein 2-like	LOC103394491	NC_024324.1:11600177-11602063	0	2.20794	inf	5e-05
XLOC_018638	103394529	XP_008330099.1	P79342	PREDICTED: protein S100-A13-like	LOC103394529	NC_024324.1:12376411-12378036	0	2.26972	inf	5e-05
XLOC_019191	103394689	XP_008330330.1	A2BDR7	PREDICTED: uncharacterized protein C9orf117 homolog	LOC103394689	NC_024324.1:14274253-14275899	0	58.8454	inf	5e-05
XLOC_019197	103394696	XP_008330336.1	A0JM56	PREDICTED: leucine-rich repeat-containing protein 9-like	LOC103394696	NC_024324.1:14559610-14564927	0	3.0182	inf	5e-05
XLOC_017620	103394699	XP_008330339.1	P10826	PREDICTED: retinoic acid receptor beta isoform X1	rarb	NC_024324.1:14593736-14622220	0	1.41116	inf	5e-05
XLOC_019226	103394749	XP_008330403.1	Q69ZK9	PREDICTED: neuroligin-2-like	LOC103394749	NC_024325.1:437513-471623	0	1.28382	inf	5e-05
XLOC_013851	103394805	XP_008330470.1	O15393	PREDICTED: transmembrane protease serine 2	tmprss2	NC_024325.1:1801850-1806951	0	1.59829	inf	5e-05
XLOC_012036	103394816	XP_008330482.1	O73737	PREDICTED: microtubule-associated protein 6	map6	NC_024325.1:1970797-1981356	0	2.65053	inf	5e-05
XLOC_010627	103394821	XP_008330488.1	P49339	PREDICTED: protein Wnt-11	wnt11	NC_024325.1:2120494-2131276	0	1.67346	inf	5e-05
XLOC_019267	103394838	XP_008330508.1	Q8IW92	PREDICTED: beta-galactosidase-1-like protein 2	LOC103394838	NC_024325.1:1944712-1950747	0	2.88368	inf	5e-05
XLOC_004831	103394849	XP_008330521.1	A1L4L8	PREDICTED: PLAC8-like protein 1	plac8l1	NC_024325.1:2581258-2582506	0	2.3307	inf	5e-05
XLOC_002470	103394881	XP_008330557.1	Q2TA20	PREDICTED: spermatogenesis-associated protein 22	spata22	NC_024325.1:3627968-3632987	0	5.94381	inf	5e-05
XLOC_019303	103394889	XP_008330568.1	Q5BL21	PREDICTED: protein cornichon homolog 2	cnih2	NC_024325.1:3458818-3467801	0	1.68422	inf	5e-05
XLOC_019840	103395096	XP_008330900.1	P54116	PREDICTED: erythrocyte band 7 integral membrane protein-like, partial	LOC103395096	NC_024325.1:7568795-7570897	0	1.50314	inf	5e-05
XLOC_019426	103395149	XP_008330972.1		PREDICTED: high mobility group nucleosome-binding domain-containing protein 5	hmgn5	NC_024325.1:8253311-8256146	0	5.51966	inf	5e-05
XLOC_019885	103395195	XP_008331036.1	Q14134	PREDICTED: tripartite motif-containing protein 47-like isoform X2	LOC103395195	NC_024325.1:9404457-9408911	0	1.65111	inf	5e-05
XLOC_017434	103395271	XP_008331147.1	Q8BGW6	PREDICTED: serine/threonine-protein kinase 32A	stk32a	NC_024325.1:11076679-11109735	0	1.96664	inf	5e-05
XLOC_019948	103395332	XP_008331222.1	P59910	PREDICTED: dnaJ homolog subfamily B member 13-like	LOC103395332	NC_024325.1:11623512-11625778	0	2.74394	inf	5e-05
XLOC_019961	103395347	XP_008331242.1		PREDICTED: bifunctional lysine-specific demethylase and histidyl-hydroxylase NO66-like	LOC103395347	NC_024325.1:12015388-12019104	0	1.95336	inf	5e-05
XLOC_019550	103395470	XP_008331410.1	Q01584	PREDICTED: lipocalin-like	LOC103395470	NC_024325.1:14194392-14195637	0	9.15099	inf	5e-05
XLOC_020120	103395618	XP_008331599.1		PREDICTED: nuclear pore complex protein Nup98-Nup96-like	LOC103395618	NC_024325.1:16543661-16547792	0	27.356	inf	5e-05
XLOC_019609	103395619	XP_008331600.1	Q28H62	PREDICTED: cysteine-rich and transmembrane domain-containing protein 1-like	LOC103395619	NC_024325.1:16548483-16550903	0	98.0689	inf	5e-05
XLOC_019646	103395661	XP_008331654.1	A5JV83	PREDICTED: heat shock protein beta-11-like	LOC103395661	NC_024325.1:16845042-16846018	0	2.09036	inf	5e-05
XLOC_019650	103395667	XP_008331662.1	Q6DK99	PREDICTED: cornifelin homolog B-like	LOC103395667	NC_024325.1:16902296-16903597	0	8.71062	inf	5e-05
XLOC_019608	103395747	XP_008331762.1	P52948	PREDICTED: nuclear pore complex protein Nup98-Nup96-like	LOC103395747	NC_024325.1:16543661-16547792	0	27.356	inf	5e-05
XLOC_007567	103395813	XP_008331831.1	Q3B8D7	PREDICTED: tctex1 domain-containing protein 1	tctex1d1	NC_024326.1:247587-248970	0	6.50206	inf	5e-05
XLOC_020232	103395869	XP_008331917.1	Q8BFS3	PREDICTED: relaxin-3-like	LOC103395869	NC_024326.1:714281-714994	0	71.0206	inf	5e-05
XLOC_020266	103395925	XP_008332000.1	Q9UGK3	PREDICTED: signal-transducing adaptor protein 2-like	LOC103395925	NC_024326.1:1867324-1872649	0	3.34111	inf	5e-05
XLOC_020751	103396001	XP_008332133.1	P32240	PREDICTED: prostaglandin E2 receptor EP4 subtype-like	LOC103396001	NC_024308.1:6623004-6647159	0	1.21535	inf	5e-05
XLOC_020264	103396015	XP_008332159.1	Q5FVG8	PREDICTED: GRAM domain-containing protein 3-like	LOC103396015	NC_024326.1:1770703-1775395	0	9.58457	inf	5e-05
XLOC_020814	103396119	XP_008332308.1	Q5PPM5	PREDICTED: transcription factor HES-1-like	LOC103396119	NC_024326.1:4347955-4349482	0	3.17175	inf	5e-05
XLOC_020798	103396142	XP_008332345.1	Q8JFP1	PREDICTED: eukaryotic initiation factor 4A-II-like	LOC103396142	NC_024326.1:4174185-4177027	0	2.39888	inf	5e-05
XLOC_020345	103396155	XP_008332360.1	Q8AVU4	PREDICTED: transcription factor HES-1-like, partial	LOC103396155	NC_024326.1:4349775-4351127	0	1.26861	inf	5e-05
XLOC_020830	103396172	XP_008332388.1	Q8NFW9	PREDICTED: rab effector MyRIP-like, partial	LOC103396172	NC_024326.1:4651746-4654697	0	2.05335	inf	5e-05
XLOC_020383	103396214	XP_008332443.1	P07221	PREDICTED: calsequestrin-1-like	LOC103396214	NC_024326.1:6213048-6227670	0	3.87129	inf	5e-05
XLOC_002409	103396241	XP_008332475.1		PREDICTED: probable GPI-anchored adhesin-like protein PGA55	LOC103396241	NC_024326.1:5869711-5872098	0	4.13109	inf	5e-05
XLOC_020392	103396248	XP_008332486.1	A0PA85	PREDICTED: glutamate decarboxylase 1-like isoform X2	LOC103396248	NC_024326.1:5731620-5750314	0	4.0398	inf	5e-05
XLOC_020425	103396329	XP_008332591.1	Q5BJE1	PREDICTED: coiled-coil domain-containing protein 178	ccdc178	NC_024326.1:6900101-6917330	0	1.87033	inf	5e-05
XLOC_020934	103396423	XP_008332724.1	Q13151	PREDICTED: heterogeneous nuclear ribonucleoprotein A0-like	LOC103396423	NC_024326.1:9398169-9399386	0	5.48423	inf	5e-05
XLOC_011333	103396606	XP_008332974.1	Q5RBV9	PREDICTED: RING finger protein C14orf164 homolog	rnf212b	NC_024326.1:11816259-11819111	0	12.0325	inf	5e-05
XLOC_020603	103396693	XP_008333108.1	Q9D832	PREDICTED: dnaJ homolog subfamily B member 4	dnajb4	NC_024326.1:13304264-13307505	0	3.20144	inf	5e-05
XLOC_020609	103396694	XP_008333109.1	Q7T0U6	PREDICTED: calcium-binding mitochondrial carrier protein SCaMC-1-B-like	LOC103396694	NC_024326.1:13298638-13302652	0	2.1944	inf	5e-05
XLOC_021088	103396760	XP_008333202.1	Q9UEW8	PREDICTED: serine/threonine-protein kinase OSR1-like isoform X1	LOC103396760	NC_024326.1:13830679-13832943	0	52.2258	inf	5e-05
XLOC_016214	103396964	XP_008333464.1	A0PK84	PREDICTED: palmitoyltransferase ZDHHC22	zdhhc22	NC_024307.1:5399462-5401820	0	1.3235	inf	5e-05
XLOC_021250	103397088	XP_008333556.1	A4IFA3	PREDICTED: LOW QUALITY PROTEIN: general transcription factor II-I repeat domain-containing protein 2-like	LOC103397088	NC_024327.1:7655045-7656911	0	2.0201	inf	5e-05
	103397327	XP_008333779.1	Q8BJG4	PREDICTED: MOB kinase activator 3C isoform X2	mob3c	NC_024308.1:8906766-8911000	0	2.57209	inf	5e-05
XLOC_016417	103397411	XP_008333887.1	Q9H898	PREDICTED: zinc finger matrin-type protein 4	zmat4	NC_024328.1:2815683-2905016	0	1.54079	inf	5e-05
XLOC_022102	103397479	XP_008333969.1	Q5UBV8	PREDICTED: tumor necrosis factor ligand superfamily member 15-like	LOC103397479	NC_024328.1:1543319-1545649	0	1.89035	inf	5e-05
XLOC_021626	103397497	XP_008333986.1	Q9Y5X5	PREDICTED: neuropeptide FF receptor 1-like	LOC103397497	NC_024328.1:1736427-1739055	0	3.00546	inf	5e-05
XLOC_021652	103397535	XP_008334054.1	Q20FD0	PREDICTED: fibroblast growth factor 5	fgf5	NC_024328.1:4281831-4285586	0	1.28296	inf	5e-05
XLOC_021676	103397598	XP_008334142.1	P05979	PREDICTED: prostaglandin G/H synthase 1-like	LOC103397598	NC_024328.1:8019676-8032649	0	3.01314	inf	5e-05
XLOC_018300	103397643	XP_008334203.1	Q569H4	PREDICTED: proline-rich protein 16	prr16	NC_024328.1:7173248-7179236	0	2.53878	inf	5e-05
XLOC_022216	103397666	XP_008334237.1	O42499	PREDICTED: vasotocin-neurophysin VT 1-like	LOC103397666	NC_024328.1:6870113-6871987	0	1.97571	inf	5e-05
XLOC_014346	103397677	XP_008334257.1	Q8IY84	PREDICTED: serine/threonine-protein kinase NIM1	nim1k	NC_024328.1:6229815-6234040	0	3.95388	inf	5e-05
XLOC_021686	103397692	XP_008334274.1	Q9Z0S2	PREDICTED: LIM/homeobox protein Lhx2 isoform X1	lhx2	NC_024328.1:5795102-5806601	0	1.88871	inf	5e-05
XLOC_021680	103397705	XP_008334292.1	Q1JPB9	PREDICTED: uncharacterized protein LOC103397705 isoform X2	LOC103397705	NC_024328.1:5589541-5596631	0	3.87077	inf	5e-05
XLOC_022196	103397708	XP_008334296.1	Q96AY4	PREDICTED: tetratricopeptide repeat protein 28-like	LOC103397708	NC_024328.1:5523714-5527031	0	3.65809	inf	5e-05
XLOC_021768	103397759	XP_008334351.1	P79110	PREDICTED: tricarboxylate transport protein, mitochondrial-like	LOC103397759	NC_024328.1:9236101-9248951	0	2.03759	inf	5e-05
XLOC_020650	103397781	XP_008334387.1	Q3SYY7	PREDICTED: OCIA domain-containing protein 2 isoform X2	ociad2	NC_024308.1:9629118-9632403	0	2.53628	inf	5e-05
XLOC_022257	103397807	XP_008334415.1	Q801F8	PREDICTED: doublesex- and mab-3-related transcription factor 1 isoform X3	dmrt1	NC_024328.1:8547158-8568448	0	62.2943	inf	5e-05
XLOC_022256	103397808	XP_008334417.1	Q90WM5	PREDICTED: doublesex- and mab-3-related transcription factor 3	dmrt3	NC_024328.1:8537631-8544424	0	42.9928	inf	5e-05
XLOC_021786	103397821	XP_008334435.1	Q5EG71	PREDICTED: low-density lipoprotein receptor-related protein 1B-like	LOC103397821	NC_024328.1:9925827-9927021	0	5.3442	inf	5e-05
XLOC_021747	103397830	XP_008334448.1	B0WWP2	PREDICTED: kelch-like protein 20 isoform X2	LOC103397830	NC_024328.1:11760516-11769314	0	3.58786	inf	5e-05
XLOC_021792	103397875	XP_008334514.1	Q9YGD3	PREDICTED: interleukin-1 beta-like	LOC103397875	NC_024328.1:10332784-10334946	0	4.0515	inf	5e-05
XLOC_021873	103397992	XP_008334684.1	P55011	PREDICTED: solute carrier family 12 member 2-like	LOC103397992	NC_024328.1:14119710-14131535	0	1.86953	inf	5e-05
XLOC_021884	103398010	XP_008334709.1	Q5R4B6	PREDICTED: dematin-like	LOC103398010	NC_024328.1:14491579-14505294	0	1.95619	inf	5e-05
XLOC_021898	103398027	XP_008334734.1		PREDICTED: trichohyalin-like	LOC103398027	NC_024328.1:14664398-14667077	0	10.3192	inf	5e-05
XLOC_021891	103398067	XP_008334779.1	Q7SZP9	PREDICTED: apelin receptor A-like, partial	LOC103398067	NC_024328.1:14848969-14849664	0	1.51345	inf	5e-05
XLOC_021948	103398138	XP_008334879.1	Q5ZJ58	PREDICTED: phosphatidylinositol 4-phosphate 5-kinase type-1 beta-like	LOC103398138	NC_024328.1:15563952-15580115	0	2.44039	inf	5e-05
XLOC_021953	103398145	XP_008334886.1	P43141	PREDICTED: beta-3 adrenergic receptor	adrb3	NC_024328.1:15976385-15985000	0	6.03222	inf	5e-05
XLOC_022426	103398146	XP_008334887.1	Q8IW50	PREDICTED: protein FAM219A	LOC103398146	NC_024328.1:15929621-15935835	0	4.93033	inf	5e-05
XLOC_021964	103398161	XP_008334908.1	A3KN33	PREDICTED: pikachurin isoform X2	egflam	NC_024328.1:16904340-16920213	0	1.36137	inf	5e-05
XLOC_022430	103398162	XP_008334909.1	Q98TU0	PREDICTED: glial cell line-derived neurotrophic factor-like	LOC103398162	NC_024328.1:16880074-16882195	0	2.88408	inf	5e-05
	103398178	XP_008334924.1	Q91VE3	PREDICTED: uncharacterized protein LOC103398178	LOC103398178	NC_024328.1:16735045-16738913	0	2.98013	inf	5e-05
XLOC_022484	103398250	XP_008335021.1	O08842	PREDICTED: GDNF family receptor alpha-2-like	LOC103398250	NC_024328.1:19301403-19373328	0	5.02828	inf	5e-05
XLOC_002489	103398265	XP_008335045.1	Q99NI3	PREDICTED: general transcription factor II-I repeat domain-containing protein 2-like	LOC103398265	NC_024328.1:18772016-18772886	0	3.00267	inf	5e-05
XLOC_022017	103398302	XP_008335103.1	Q3SZR9	PREDICTED: LOW QUALITY PROTEIN: tetraspanin-3-like	LOC103398302	NC_024328.1:20706823-20711774	0	2.51795	inf	5e-05
XLOC_012165	103398337	XP_008335146.1	P62168	PREDICTED: neuronal calcium sensor 1	ncs1	NC_024328.1:21880387-21897154	0	2.78572	inf	5e-05
XLOC_022533	103398372	XP_008335195.1	Q3TYG6	PREDICTED: protein FAM179B-like	LOC103398372	NC_024308.1:10514243-10517591	0	1.51976	inf	5e-05
XLOC_022561	103398383	XP_008335206.1	Q2NL05	PREDICTED: kinesin-like protein KIF2A	LOC103398383	NC_024308.1:10518303-10521316	0	3.09038	inf	5e-05
XLOC_007868	103399126	XP_008336089.1		PREDICTED: PDZK1-interacting protein 1	pdzk1ip1	NC_024308.1:11539990-11541788	0	2.10629	inf	5e-05
XLOC_023343	103399250	XP_008336190.1	Q9N0P9	PREDICTED: serine/threonine-protein kinase pim-1-like	LOC103399250	NC_024308.1:11259707-11261761	0	11.7043	inf	5e-05
XLOC_000624	103399816	XP_008336654.1	Q3S853	PREDICTED: regulator of G-protein signaling 2	rgs2	NC_024308.1:12259160-12262417	0	26.9501	inf	5e-05
XLOC_001006	103399856	XP_008336710.1	P24591	PREDICTED: insulin-like growth factor-binding protein 1	LOC103399856	NC_024308.1:13156939-13159223	0	14.0006	inf	5e-05
XLOC_002032	103399887	XP_008336750.1	Q76B58	PREDICTED: BMP/retinoic acid-inducible neural-specific protein 3-like	LOC103399887	NC_024308.1:13880958-13910651	0	1.3015	inf	5e-05
XLOC_000151	103399929	XP_008336797.1	Q8BGE9	PREDICTED: relaxin-3 receptor 1-like	LOC103399929	NC_024308.1:14896730-14897945	0	1.42962	inf	5e-05
XLOC_022614					c1qtnf4	NW_007585112.1:105394-117969	0	1.66268	inf	5e-05
XLOC_003194					LOC103377052	NC_024309.1:6946838-6947267	0	24.94	inf	5e-05
XLOC_003298					LOC103377291	NC_024309.1:11152617-11154809	0	21.9231	inf	5e-05
XLOC_003411					LOC103377508	NC_024309.1:15930590-15930982	0	23.6484	inf	5e-05
XLOC_003904					LOC103378538	NC_024310.1:18935453-18936130	0	8.21678	inf	5e-05
XLOC_004457						NC_024311.1:5535965-5539909	0	4.24026	inf	5e-05
XLOC_004884					LOC103378788	NC_024311.1:5918911-5923828	0	1.98567	inf	5e-05
XLOC_004540					LOC103378930	NC_024311.1:8181067-8181779	0	20.9555	inf	5e-05
XLOC_005212					LOC103379500	NC_024312.1:1086173-1098186	0	4.17641	inf	5e-05
XLOC_005775					LOC103379648	NC_024312.1:3312031-3322854	0	8.31107	inf	5e-05
XLOC_006196					LOC103380520	NC_024312.1:18041852-18043935	0	6.34251	inf	5e-05
XLOC_006206					LOC103380584	NC_024312.1:18807980-18808817	0	3.06006	inf	5e-05
XLOC_006758					LOC103380919	NC_024313.1:5961704-5965170	0	1.62989	inf	5e-05
XLOC_006455					LOC103381107	NC_024313.1:10824736-10843880	0	1.38445	inf	5e-05
XLOC_006545					LOC103381252	NC_024313.1:12888922-12892517	0	3.4102	inf	5e-05
XLOC_006939					LOC103381345	NC_024307.1:2179161-2183140	0	6.29837	inf	5e-05
XLOC_007863					LOC103381547	NC_024314.1:2786783-2823128	0	2.22499	inf	5e-05
XLOC_007425					LOC103382184	NC_024314.1:15140660-15153084	0	7.30052	inf	5e-05
XLOC_000903					LOC103383343	NC_024315.1:2425051-2426432	0	9.78048	inf	5e-05
XLOC_009275					LOC103383439	NC_024315.1:3769778-3775881	0	2.88214	inf	5e-05
XLOC_008733					LOC103383487	NC_024315.1:4625969-4629220	0	1.53084	inf	5e-05
XLOC_009420					LOC103383723	NC_024315.1:8172643-8173264	0	5.97068	inf	5e-05
XLOC_009484					LOC103383840	NC_024315.1:10324786-10325445	0	49.7807	inf	5e-05
XLOC_008981					LOC103384006	NC_024315.1:13883612-13885448	0	14.1925	inf	5e-05
XLOC_009562					LOC103384033	NC_024315.1:14213869-14215687	0	14.9975	inf	5e-05
XLOC_009556					LOC103384035	NC_024315.1:14238404-14239207	0	184.699	inf	5e-05
XLOC_009577					LOC103384067	NC_024315.1:14727545-14729605	0	4.25976	inf	5e-05
XLOC_000059					LOC103384359	NC_024307.1:20292260-20295268	0	4.06356	inf	5e-05
XLOC_009877					LOC103384733	NC_024316.1:5113850-5117648	0	1.33247	inf	5e-05
XLOC_009984					LOC103384974	NC_024316.1:10610574-10611401	0	20.506	inf	5e-05
XLOC_010145					LOC103385303	NC_024316.1:16324794-16327514	0	19.2494	inf	5e-05
XLOC_010241					LOC103385529	NC_024316.1:20235656-20236565	0	3.90136	inf	5e-05
XLOC_011206					LOC103386335	NC_024317.1:11347094-11348225	0	7.60469	inf	5e-05
XLOC_014972					LOC103389655	NC_024320.1:12724079-12728263	0	2.44324	inf	5e-05
XLOC_000756					LOC103389798	NC_024320.1:16121921-16122567	0	6.63153	inf	5e-05
XLOC_015115					LOC103389938	NC_024320.1:17930261-17931098	0	11.9945	inf	5e-05
XLOC_015288					LOC103390373	NC_024320.1:27201690-27253169	0	3.15826	inf	5e-05
XLOC_015348					LOC103390510	NC_024321.1:134329-135183	0	2.07734	inf	5e-05
XLOC_015354					LOC103390521	NC_024321.1:127615-128832	0	25.3616	inf	5e-05
XLOC_016250					LOC103391428	NC_024321.1:20037403-20038303	0	16.8418	inf	5e-05
XLOC_017061					LOC103392295	NC_024322.1:14856164-14856910	0	6.99896	inf	5e-05
XLOC_016620					LOC103392389	NC_024322.1:16246798-16247345	0	4.60175	inf	5e-05
XLOC_017893					LOC103392796	NC_024323.1:5224122-5229018	0	1.94461	inf	5e-05
XLOC_017923					LOC103392891	NC_024323.1:6555775-6559691	0	1.32199	inf	5e-05
XLOC_017997					LOC103393098	NC_024323.1:8720988-8759044	0	2.01768	inf	5e-05
XLOC_018031					LOC103393151	NC_024323.1:10396954-10397913	0	12.8431	inf	5e-05
XLOC_017502					LOC103393160	NC_024323.1:10257034-10257648	0	12.9099	inf	5e-05
XLOC_018210					LOC103393560	NC_024323.1:14373512-14376640	0	1.79971	inf	5e-05
XLOC_018400					LOC103394041	NC_024324.1:3583884-3602246	0	3.405	inf	5e-05
XLOC_019027					LOC103394325	NC_024324.1:9560752-9562857	0	42.2926	inf	5e-05
XLOC_019923					LOC103395246	NC_024325.1:10873751-10877412	0	9.08769	inf	5e-05
XLOC_019467					LOC103395258	NC_024307.1:5122161-5122440	0	455.251	inf	5e-05
XLOC_019490					LOC103395305	NC_024325.1:11753534-11757475	0	6.19645	inf	5e-05
XLOC_019492					LOC103395333	NC_024325.1:11572504-11575002	0	34.3264	inf	5e-05
XLOC_019591					LOC103395568	NC_024325.1:15810131-15812299	0	3.62898	inf	5e-05
XLOC_020522					LOC103396540	NC_024326.1:11156955-11168364	0	10.571	inf	5e-05
XLOC_020521					LOC103396541	NC_024326.1:11156955-11168364	0	20.355	inf	5e-05
XLOC_021071					LOC103396726	NC_024326.1:12962005-12962883	0	5.58116	inf	5e-05
XLOC_021092					LOC103396761	NC_024326.1:13826977-13830039	0	34.5087	inf	5e-05
XLOC_021112					LOC103396789	NC_024326.1:14521971-14525157	0	60.8459	inf	5e-05
XLOC_022104					LOC103397476	NC_024328.1:1587626-1589491	0	5.30608	inf	5e-05
XLOC_021760					LOC103397775	NC_024328.1:9114607-9115225	0	8.506	inf	5e-05
XLOC_001935					LOC103397949	NC_024328.1:13626182-13630956	0	5.97976	inf	5e-05
XLOC_022523					LOC103398360	NW_007585109.1:135869-138602	0	7.56254	inf	5e-05
XLOC_022690					LOC103398563	NW_007585115.1:153473-154539	0	1.4654	inf	5e-05
XLOC_022744					LOC103398584	NW_007585116.1:148743-150329	0	3.7428	inf	5e-05
XLOC_022775					LOC103398643	NW_007585118.1:334179-341695	0	7.62905	inf	5e-05
XLOC_022797					LOC103398655	NW_007585120.1:170753-178350	0	7.15851	inf	5e-05
XLOC_022833					LOC103398695	NW_007585122.1:150833-152086	0	1.34152	inf	5e-05
XLOC_022826					LOC103398703	NW_007585122.1:252798-254675	0	33.3062	inf	5e-05
XLOC_022906					LOC103398773	NW_007585126.1:90670-98418	0	1.54405	inf	5e-05
XLOC_022952					LOC103398838	NW_007585131.1:1541-49701	0	7.27097	inf	5e-05
XLOC_022976					LOC103398859	NW_007585135.1:3424-4538	0	2.53706	inf	5e-05
XLOC_022987					LOC103398870	NW_007585137.1:38-17699	0	3.38568	inf	5e-05
XLOC_023110					LOC103399001	NW_007585262.1:3701-4366	0	3.15783	inf	5e-05
XLOC_023138					LOC103399030	NW_007585331.1:1500-3989	0	12.6501	inf	5e-05
XLOC_023180					LOC103399073	NW_007585495.1:6-1993	0	6.46096	inf	5e-05
XLOC_023216					LOC103399112	NW_007585668.1:180-705	0	6.12062	inf	5e-05
XLOC_023218					LOC103399115	NW_007585683.1:17-1497	0	1.33702	inf	5e-05
XLOC_023245					LOC103399144	NW_007585838.1:0-1001	0	2.02442	inf	5e-05
XLOC_023319					LOC103399224	NW_007586420.1:63-1025	0	1.57917	inf	5e-05
XLOC_023345					LOC103399252	NW_007586656.1:27-878	0	8.04686	inf	5e-05
XLOC_023351					LOC103399258	NW_007586708.1:127-671	0	5.5978	inf	5e-05
XLOC_023378					LOC103399285	NW_007586974.1:19-446	0	6.05587	inf	5e-05
XLOC_023430					LOC103399340	NW_007587512.1:6-852	0	42.1571	inf	5e-05
XLOC_023432					LOC103399342	NW_007587519.1:29-800	0	1.73933	inf	5e-05
XLOC_023451					LOC103399361	NW_007587748.1:6-762	0	4.98421	inf	5e-05
XLOC_023457					LOC103399367	NW_007587865.1:20-770	0	3.75034	inf	5e-05
XLOC_023493					LOC103399405	NW_007588272.1:55-752	0	5.19821	inf	5e-05
XLOC_023617					LOC103399538	NW_007589822.1:21-654	0	1.62263	inf	5e-05
XLOC_002533					LOC103399539	NW_007589826.1:109-502	0	3.92467	inf	5e-05
XLOC_023681					LOC103399607	NW_007591094.1:35-573	0	2.81926	inf	5e-05
XLOC_023689					LOC103399615	NW_007591368.1:25-514	0	5.05429	inf	5e-05
XLOC_023693					LOC103399620	NW_007591459.1:21-574	0	12.1868	inf	5e-05
XLOC_023715					LOC103399643	NW_007591965.1:6-551	0	7.97737	inf	5e-05
XLOC_023759					LOC103399688	NW_007593147.1:8-386	0	3.93105	inf	5e-05
XLOC_023767					LOC103399696	NW_007593354.1:46-498	0	2.53619	inf	5e-05
XLOC_023830					LOC103399760	NW_007595832.1:6-434	0	17.1798	inf	5e-05
XLOC_004883	103395832	XP_008331853.1	Q98931	PREDICTED: LOW QUALITY PROTEIN: low-density lipoprotein receptor-related protein 8	lrp8	NC_024326.1:399645-443900	0.415712	388.285	9.86732	5e-05
XLOC_020214						NC_024326.1:399645-443900	0.415712	388.285	9.86732	5e-05
XLOC_007060	103384600	XP_008316390.1	P50757	PREDICTED: matrix metalloproteinase-9	mmp9	NC_024316.1:3132914-3137012	0.266097	123.804	8.86189	5e-05
XLOC_023018					LOC103398905	NW_007585148.1:6-10019	0.0591796	26.35	8.79849	0.0001
XLOC_018198	103393533	XP_008328788.1	Q28178	PREDICTED: thrombospondin-1-like	LOC103393533	NC_024307.1:4657291-4665923	0.271619	100.565	8.53232	5e-05
XLOC_006388	103380964	XP_008311336.1	Q5JVL4	PREDICTED: EF-hand domain-containing protein 1-like isoform X2	LOC103380964	NC_024313.1:6786520-6790427	0.464349	166.755	8.48831	5e-05
	103389012	XP_008322488.1	O42364	PREDICTED: apolipoprotein Eb-like	LOC103389012	NC_024319.1:21821453-21823297	1.57925	497.84	8.3003	5e-05
XLOC_021947	103398140	XP_008334881.1	O60504	PREDICTED: vinexin-like	LOC103398140	NC_024328.1:16134182-16164355	0.19471	58.6361	8.23432	5e-05
XLOC_010406	103384667	XP_008316491.1	A6QLN9	PREDICTED: von Willebrand factor A domain-containing protein 1-like	LOC103384667	NC_024316.1:4181985-4190976	0.815702	217.263	8.05718	5e-05
XLOC_022602	103382415	XP_008313431.1	Q8IZQ8	PREDICTED: myocardin	myocd	NC_024314.1:15333707-15348386	0.0923384	22.9009	7.95426	0.00025
	103377360	XP_008306375.1	P83299	PREDICTED: carbonic anhydrase 1-like	LOC103377360	NC_024309.1:12078131-12088070	0.350867	82.1687	7.87152	5e-05
XLOC_003221	103377101	XP_008305968.1	P31580	PREDICTED: high choriolytic enzyme 1-like	LOC103377101	NC_024309.1:8323055-8326884	0.350514	73.8071	7.71814	0.0001
XLOC_016923	103391994	XP_008326727.1	Q5IFP1	PREDICTED: 3 beta-hydroxysteroid dehydrogenase/Delta 5-->4-isomerase type 1	hsd3b1	NC_024322.1:9002199-9005231	0.23962	48.5276	7.66191	0.0001
XLOC_013790	103388512	XP_008321765.1	P02512	PREDICTED: heat shock protein beta-6	hspb6	NC_024319.1:10481619-10484236	0.352762	70.2927	7.63854	0.0001
XLOC_007902	103381657	XP_008312356.1	Q91ZV7	PREDICTED: plexin domain-containing protein 1-like isoform X2	LOC103381657	NC_024314.1:4557738-4569441	0.309548	61.6003	7.63663	5e-05
XLOC_015508	103390819	XP_008325075.1	Q9P219	PREDICTED: LOW QUALITY PROTEIN: girdin-like	LOC103390819	NC_024321.1:9004364-9042913	0.0594356	11.4863	7.59437	0.0001
XLOC_015302	103390381	XP_008324438.1	P42931	PREDICTED: heat shock protein 30-like	LOC103390381	NC_024320.1:26812630-26814539	1.12599	217.174	7.59152	5e-05
XLOC_014663	103390443	XP_008324526.1	A0MSJ1	PREDICTED: collagen alpha-1(XXVII) chain A-like	LOC103390443	NC_024320.1:28173625-28234267	0.0370507	6.83308	7.52689	5e-05
XLOC_009795	103384567	XP_008316348.1	Q4R642	PREDICTED: T-complex-associated testis-expressed protein 1-like	LOC103384567	NC_024316.1:2672863-2675015	0.267248	48.2317	7.49566	0.0001
XLOC_013303	103388699	XP_008322038.1	A2BF66	PREDICTED: HORMA domain-containing protein 1 isoform X2	hormad1	NC_024319.1:14602360-14608253	0.401231	71.4975	7.47732	5e-05
XLOC_017728	103393716	XP_008329006.1		PREDICTED: histone acetyltransferase KAT6B-like	LOC103393716	NC_024323.1:16315078-16326555	0.252178	44.8211	7.47359	5e-05
XLOC_017960	103392997	XP_008328018.1	P11833	PREDICTED: tubulin beta chain-like	LOC103392997	NC_024323.1:8581148-8666853	0.548076	95.8751	7.45064	0.00085
XLOC_009119	103384324	XP_008316028.1	Q13325	PREDICTED: interferon-induced protein with tetratricopeptide repeats 5-like	LOC103384324	NC_024315.1:18509791-18512440	0.663819	114.427	7.42942	5e-05
XLOC_006250	103380658	XP_008310906.1		PREDICTED: wiskott-Aldrich syndrome protein-like	LOC103380658	NC_024313.1:1399145-1402217	1.87428	318.689	7.40967	5e-05
XLOC_023841					LOC103399772	NW_007597112.1:4-400	3.5185	586.485	7.38099	5e-05
XLOC_011093	103386476	XP_008318985.1	E6ZGB4	PREDICTED: lysine-specific demethylase PHF2 isoform X1	phf2	NC_024317.1:13845546-13881410	0.0562338	9.21489	7.35638	0.00085
XLOC_008770	103383565	XP_008314970.1	A3KNM4	PREDICTED: UPF0575 protein C19orf67 homolog	c9h19orf67	NC_024315.1:5896338-5899709	0.396502	63.9612	7.33372	5e-05
XLOC_001327	103384882	XP_008316797.1	P01213	PREDICTED: proenkephalin-B	pdyn	NC_024316.1:7753473-7755262	1.22379	193.033	7.30134	5e-05
XLOC_011955	103386697	XP_008319318.1	P29536	PREDICTED: leiomodin-1	lmod1	NC_024317.1:18155859-18160506	0.351932	55.1771	7.29263	5e-05
XLOC_017482	103393131	XP_008328211.1	Q8JFV8	PREDICTED: synaptic vesicle membrane protein VAT-1 homolog	LOC103393131	NC_024323.1:9866007-9897442	0.315356	48.7133	7.27119	5e-05
XLOC_019564	103392154	XP_008326925.1	Q32LP4	PREDICTED: sodium-driven chloride bicarbonate exchanger isoform X3	slc4a10	NC_024322.1:12003101-12019984	0.0365479	5.4417	7.21813	0.00085
XLOC_019709	103394766	XP_008330422.1	Q90876	PREDICTED: interferon regulatory factor 1-like	LOC103394766	NC_024325.1:1229319-1232415	0.590344	84.0815	7.15409	5e-05
XLOC_022984					LOC103398866	NW_007585135.1:40350-42040	0.425013	60.4778	7.15276	5e-05
XLOC_011928	103386646	XP_008319256.1	Q8TDI0	PREDICTED: LOW QUALITY PROTEIN: chromodomain-helicase-DNA-binding protein 5	chd5	NC_024317.1:17481044-17515298	0.0336315	4.74315	7.13989	5e-05
XLOC_017484					LOC103393132	NC_024323.1:9900429-9904084	0.531178	72.8193	7.09898	5e-05
XLOC_011092	103386113	XP_008318459.1	P18520	PREDICTED: keratin, type II cytoskeletal 8-like	LOC103386113	NC_024317.1:6217739-6224136	0.914414	125.162	7.09674	5e-05
XLOC_008060	103382023	XP_008312894.1	P16419	PREDICTED: myosin-binding protein C, fast-type-like	LOC103382023	NC_024314.1:9971059-9997592	0.383417	52.3565	7.09331	5e-05
XLOC_009820	103384577	XP_008316358.1	Q98902	PREDICTED: neural cell adhesion molecule L1 isoform X3	l1cam	NC_024316.1:3049327-3094655	0.285414	38.7213	7.08393	5e-05
XLOC_013098	103388266	XP_008321401.1	Q9UQB8	PREDICTED: brain-specific angiogenesis inhibitor 1-associated protein 2-like	LOC103388266	NC_024319.1:5441114-5459669	0.300438	39.5805	7.04158	5e-05
XLOC_012200	103387220	XP_008319984.1	Q53EZ4	PREDICTED: centrosomal protein of 55 kDa-like isoform X2	LOC103387220	NC_024318.1:6161576-6165994	0.138254	18.0945	7.03209	0.0001
XLOC_011288	103386518	XP_008319051.1	Q9MZ34	PREDICTED: sodium- and chloride-dependent taurine transporter-like isoform X3	LOC103386518	NC_024317.1:14610596-14635932	0.578612	74.217	7.00301	5e-05
XLOC_000659	103387689	XP_008320671.1	P51145	PREDICTED: fos-related antigen 2	fosl2	NC_024307.1:26367942-26373814	0.201081	25.7694	7.00174	5e-05
XLOC_014670	103390456	XP_008324543.1	Q8NHM5	PREDICTED: lysine-specific demethylase 2B	kdm2b	NC_024320.1:28316982-28339405	0.0651731	8.33941	6.99952	5e-05
XLOC_003747	103378260	XP_008307633.1	P60901	PREDICTED: proteasome subunit alpha type-6-like	LOC103378260	NC_024310.1:14744870-14748325	0.410175	51.8227	6.9812	0.0001
XLOC_022828					LOC103398704	NW_007585122.1:257133-262089	0.331738	41.6697	6.97281	5e-05
XLOC_021817	103397839	XP_008334462.1	P59222	PREDICTED: scavenger receptor class F member 2-like	LOC103397839	NC_024328.1:11297918-11316789	0.0578996	6.96353	6.91012	0.0001
XLOC_005063	103386210	XP_008318600.1	Q5U752	PREDICTED: interferon-induced GTP-binding protein Mx1 isoform X2	mx1	NC_024317.1:8371475-8388313	0.507223	60.2928	6.89322	5e-05
XLOC_005267	103379642	XP_008309472.1	Q2XVR4	PREDICTED: sodium channel protein type 4 subunit alpha B-like	LOC103379642	NC_024312.1:2848316-2858451	0.334785	39.6996	6.88974	5e-05
XLOC_016356	103391820	XP_008326464.1	Q5M9B3	PREDICTED: integrin beta-like protein 1	itgbl1	NC_024322.1:5247260-5274401	0.156107	18.4779	6.88713	0.0002
XLOC_018447	103395275	XP_008331155.1	Q9PW72	PREDICTED: PDZ and LIM domain protein 4	pdlim4	NC_024325.1:11187580-11222396	0.457476	54.1215	6.88636	5e-05
XLOC_014330	103389702	XP_008323453.1	Q9UNA0	PREDICTED: A disintegrin and metalloproteinase with thrombospondin motifs 5	adamts5	NC_024320.1:14908978-14929807	0.215465	25.4177	6.88223	5e-05
XLOC_018865	103380409	XP_008310585.1	O42376	PREDICTED: mitogen-activated protein kinase 12	mapk12	NC_024312.1:16137028-16143868	0.33467	39.3699	6.87821	0.0001
XLOC_019203	103394709	XP_008330356.1	Q6DUB7	PREDICTED: stathmin-like	LOC103394709	NC_024324.1:14828598-14831507	0.322769	37.4876	6.85977	5e-05
XLOC_002124	103376633	XP_008305297.1	P79295	PREDICTED: muellerian-inhibiting factor	amh	NC_024308.1:17672069-17675509	1.19796	138.89	6.85722	5e-05
XLOC_013868	103388735	XP_008322088.1	O46640	PREDICTED: amine sulfotransferase-like	LOC103388735	NC_024319.1:15614257-15622583	0.191028	22.0306	6.84958	0.0002
XLOC_022365	103397983	XP_008334673.1	Q7RTR2	PREDICTED: protein NLRC3-like isoform X2	LOC103397983	NC_024328.1:14038317-14053469	0.0299771	3.42789	6.83731	0.00015
XLOC_018995	103394244	XP_008329697.1	Q9BQQ7	PREDICTED: receptor-transporting protein 3-like	LOC103394244	NC_024308.1:3741449-3742666	0.987424	111.874	6.82399	5e-05
XLOC_016149	103391197	XP_008325593.1	P26632	PREDICTED: early growth response protein 1	egr1	NC_024321.1:15689464-15737877	0.217548	24.1835	6.79654	5e-05
XLOC_013629	103387950	XP_008320993.1	P29350	PREDICTED: tyrosine-protein phosphatase non-receptor type 6	ptpn6	NC_024319.1:2051947-2062449	0.241174	26.7041	6.79084	5e-05
XLOC_007033	103381578	XP_008312226.1	Q03350	PREDICTED: thrombospondin-2-like	LOC103381578	NC_024314.1:2827235-2837431	0.0837236	9.20879	6.78123	0.0002
XLOC_003460	103377124	XP_008306004.1	Q9ERE3	PREDICTED: serine/threonine-protein kinase Sgk3	sgk3	NC_024309.1:8940767-8950790	0.115535	12.6237	6.77166	5e-05
XLOC_013087	103393072	XP_008328126.1	Q28728	PREDICTED: sodium/myo-inositol cotransporter 2 isoform X3	slc5a11	NC_024323.1:9059949-9067513	0.930293	101.355	6.76751	5e-05
XLOC_009969	103384928	XP_008316853.1	P43090	PREDICTED: 5-aminolevulinate synthase, erythroid-specific, mitochondrial isoform X2	alas2	NC_024316.1:9378716-9384734	0.515937	55.3438	6.74508	5e-05
XLOC_001332	103386194	XP_008318572.1	P70193	PREDICTED: leucine-rich repeats and immunoglobulin-like domains protein 1	lrig1	NC_024317.1:7854414-7889276	0.286018	30.5009	6.7366	5e-05
XLOC_021974	103398201	XP_008334947.1	O75153	PREDICTED: clustered mitochondria protein homolog	LOC103398201	NC_024328.1:17682356-17695644	0.191335	20.0979	6.7148	5e-05
XLOC_017121	103390950	XP_008325265.1	Q8BSM7	PREDICTED: large neutral amino acids transporter small subunit 3	slc43a1	NC_024321.1:10438773-10457899	0.10099	10.5164	6.70229	0.00055
XLOC_014895	103389439	XP_008323073.1	O73853	PREDICTED: steroid 17-alpha-hydroxylase/17,20 lyase-like	LOC103389439	NC_024307.1:28526137-28529658	0.395135	40.4129	6.67633	5e-05
XLOC_017283	103392716	XP_008327630.1	P11833	PREDICTED: tubulin beta-4B chain-like	LOC103392716	NC_024323.1:3674443-3677408	0.899385	91.9854	6.67632	5e-05
XLOC_022005	103398284	XP_008335069.1	Q6NVC9	PREDICTED: junction-mediating and -regulatory protein-like isoform X1	LOC103398284	NC_024328.1:20098364-20112975	0.0808315	8.23664	6.67099	0.0003
XLOC_003075	103377500	XP_008306559.1	Q7YQK9	PREDICTED: tetraspanin-7-like	LOC103377500	NC_024309.1:16025528-16027105	0.679149	69.0824	6.66845	5e-05
XLOC_017394	103392960	XP_008327960.1	P23735	PREDICTED: uncharacterized protein LOC103392960	LOC103392960	NC_024323.1:7427829-7453304	2.07026	209.308	6.65967	5e-05
XLOC_009782	103384004	XP_008315587.1	O46411	PREDICTED: cytosolic purine 5\'-nucleotidase isoform X4	nt5c2	NC_024315.1:13896805-13917360	0.0984656	9.9218	6.65484	5e-05
XLOC_014819	103389279	XP_008322852.1	Q811M5	PREDICTED: complement component C6	c6	NC_024320.1:5409359-5418030	1.16411	117.114	6.65254	5e-05
XLOC_014216	103389479	XP_008323117.1	P07197	PREDICTED: neurofilament medium polypeptide-like	LOC103389479	NC_024320.1:9462516-9468470	0.0377494	3.76841	6.64136	5e-05
XLOC_014905	103389495	XP_008323148.1	P08552	PREDICTED: neurofilament medium polypeptide-like	LOC103389495	NC_024320.1:9462516-9468470	0.0377494	3.76841	6.64136	5e-05
XLOC_021712	103397636	XP_008334195.1	Q6NWZ9	PREDICTED: cysteine dioxygenase type 1	cdo1	NC_024328.1:7515356-7520474	0.802937	79.7552	6.63415	5e-05
XLOC_020918	103396389	XP_008332666.1	Q5R819	PREDICTED: aquaporin-1-like	LOC103396389	NC_024326.1:8757875-8761447	0.408416	40.5317	6.63287	0.0001
XLOC_006776	103380974	XP_008311345.1	Q2Q0I9	PREDICTED: fibronectin type III domain-containing protein 1 isoform X1	fndc1	NC_024313.1:6832739-6923049	0.201919	19.8477	6.61905	5e-05
XLOC_020912	103396368	XP_008332642.1	B0UZC8	PREDICTED: von Willebrand factor C domain-containing protein 2-like	LOC103396368	NC_024326.1:8431060-8434131	0.546574	53.4761	6.61233	5e-05
XLOC_009619	103384146	XP_008315770.1	P48960	PREDICTED: EGF-like module-containing mucin-like hormone receptor-like 1	LOC103384146	NC_024315.1:15959857-15973748	0.22504	22.011	6.6119	5e-05
XLOC_015374	103394134	XP_008329516.1	Q01826	PREDICTED: DNA-binding protein SATB1 isoform X1	satb1	NC_024324.1:4760375-4824787	0.0450829	4.40219	6.6095	0.0003
XLOC_007030	103381587	XP_008312235.1	P70083	PREDICTED: sarcoplasmic/endoplasmic reticulum calcium ATPase 1 isoform X2	LOC103381587	NC_024314.1:3290586-3310370	0.13504	13.0963	6.59963	0.0004
XLOC_022061	103397325	XP_008333766.1	P22589	PREDICTED: polyubiquitin-like	LOC103397325	NC_024328.1:435828-437710	0.811594	78.4945	6.59569	5e-05
XLOC_016401	103377663	XP_008306768.1	P13731	PREDICTED: serpin H1	serpinh1	NC_024310.1:2162491-2165868	0.345837	33.1885	6.58444	5e-05
	103386734	XP_008319359.1	Q8R151	PREDICTED: NFX1-type zinc finger-containing protein 1	znfx1	NC_024317.1:18847385-18861497	0.113299	10.8602	6.58276	5e-05
XLOC_001267	103382743	XP_008313855.1	Q01406	PREDICTED: src substrate protein p85-like	LOC103382743	NC_024314.1:19733426-19738660	0.211296	20.1814	6.57762	5e-05
XLOC_018196	103393545	XP_008328765.1		PREDICTED: stress response protein NST1-like	LOC103393545	NC_024323.1:14064311-14075859	1.37056	130.486	6.57298	5e-05
XLOC_017680	103393547	XP_008328768.1	A2A9T0	PREDICTED: TANK-binding kinase 1-binding protein 1-like	LOC103393547	NC_024323.1:14064311-14075859	1.37056	130.486	6.57298	5e-05
XLOC_003011	103382986	XP_008314197.1	Q03169	PREDICTED: tumor necrosis factor alpha-induced protein 2	tnfaip2	NC_024307.1:17833969-17838776	0.194828	18.4856	6.56806	5e-05
XLOC_011693	103386134	XP_008318485.1	P32320	PREDICTED: cytidine deaminase	cda	NC_024317.1:6851279-6853605	3.61454	338.71	6.55009	5e-05
XLOC_004084	103377911	XP_008307116.1		PREDICTED: uncharacterized protein LOC103377911 isoform X2	LOC103377911	NC_024310.1:7755629-7765062	0.17763	16.6243	6.54827	5e-05
XLOC_017236	103392616	XP_008327484.1	Q8JHF2	PREDICTED: beta-1,3-N-acetylglucosaminyltransferase lunatic fringe-like	LOC103392616	NC_024323.1:2144862-2154033	0.160579	14.9449	6.54022	0.0001
	103390958	XP_008325272.1	Q8IV04	PREDICTED: carabin, partial	tbc1d10c	NC_024321.1:10358645-10365098	0.0518226	4.81224	6.53698	0.0001
XLOC_023066					LOC103398952	NW_007585194.1:11397-13685	0.718329	66.4897	6.53234	5e-05
XLOC_016753	103390433	XP_008324512.1	C8YR32	PREDICTED: lipoxygenase homology domain-containing protein 1 isoform X2	loxhd1	NC_024320.1:27972377-27998473	0.104505	9.5811	6.51855	5e-05
XLOC_018160	103393420	XP_008328608.1	Q05BQ5	PREDICTED: MBT domain-containing protein 1-like	LOC103393420	NC_024323.1:13120736-13127994	0.235219	21.5459	6.51727	5e-05
XLOC_018409	103392645	XP_008327562.1	Q6NS09	PREDICTED: transmembrane protein 45A isoform X4	tmem45a	NC_024308.1:92816-94938	0.459232	41.8731	6.51066	5e-05
XLOC_000328	103380645	XP_008310889.1	P50238	PREDICTED: cysteine-rich protein 1	crip1	NC_024307.1:14739055-14742175	2.23462	201.871	6.49726	5e-05
XLOC_022488	103389095	XP_008322585.1	Q9DD65	PREDICTED: lysozyme C	lyz	NC_024320.1:2250666-2251720	7.50237	674.932	6.49125	5e-05
XLOC_018635	103394544	XP_008330130.1	Q62894	PREDICTED: extracellular matrix protein 1-like	LOC103394544	NC_024324.1:12254374-12255397	8.651	775.748	6.48658	5e-05
XLOC_016046	103390975	XP_008325292.1		PREDICTED: uncharacterized protein LOC103390975	LOC103390975	NC_024321.1:10602905-10607705	0.171203	15.2043	6.47263	0.0001
XLOC_008240	103382441	XP_008313469.1	Q63664	PREDICTED: ATP-sensitive inward rectifier potassium channel 8	kcnj8	NC_024314.1:16042223-16051840	0.230997	20.2556	6.45431	0.0001
XLOC_013824	103388625	XP_008321911.1	Q1L8G6	PREDICTED: ankyrin repeat and IBR domain-containing protein 1	ankib1	NC_024319.1:12133258-12159139	0.148472	12.9718	6.44905	5e-05
XLOC_006405	103381004	XP_008311387.1	P17931	PREDICTED: galectin-3-like isoform X3	LOC103381004	NC_024313.1:7603600-7607255	0.295366	25.7649	6.44676	5e-05
XLOC_018343	103393888	XP_008329227.1	P20908	PREDICTED: collagen alpha-2(XI) chain-like	LOC103393888	NC_024324.1:1236466-1258178	0.0799383	6.96978	6.44608	5e-05
XLOC_010207	103385410	XP_008317507.1	O43306	PREDICTED: LOW QUALITY PROTEIN: adenylate cyclase type 6	adcy6	NC_024316.1:19006420-19029638	0.0703915	6.10134	6.43758	0.00055
XLOC_015623	103391142	XP_008325517.1	Q9C0D6	PREDICTED: FH2 domain-containing protein 1-like	LOC103391142	NC_024321.1:14337717-14348045	0.0944528	8.15801	6.43248	5e-05
XLOC_006006	103380147	XP_008310198.1	Q8NHQ8	PREDICTED: ras association domain-containing protein 8-like	LOC103380147	NC_024312.1:11538007-11553588	0.107259	9.15148	6.41483	0.0003
XLOC_008162	103382339	XP_008313316.1	O08967	PREDICTED: cytohesin-3	cyth3	NC_024314.1:13231511-13260712	0.0719237	6.12964	6.41319	0.00065
XLOC_020238	103395863	XP_008331908.1	Q9HCE9	PREDICTED: anoctamin-8-like isoform X5	LOC103395863	NC_024326.1:820187-833452	0.223238	18.9547	6.40783	5e-05
XLOC_019256	103383424	XP_008314751.1	Q9DBI0	PREDICTED: transmembrane protease serine 6	tmprss6	NC_024315.1:3360311-3378201	0.177571	15.0229	6.40263	5e-05
XLOC_018874	103394005	XP_008329357.1	Q8TAB5	PREDICTED: UPF0500 protein C1orf216 homolog isoform X2	c18h1orf216	NC_024324.1:2942589-2945336	0.163929	13.7644	6.39173	0.0001
XLOC_018984	103394215	XP_008329652.1	P25318	PREDICTED: collagen alpha-2(VIII) chain	col8a2	NC_024324.1:7827226-7872365	0.0847611	7.08671	6.38557	5e-05
XLOC_003092	103376864	XP_008305621.1	Q9P266	PREDICTED: junctional protein associated with coronary artery disease	kiaa1462	NC_024309.1:856445-875788	0.144719	12.0824	6.38351	5e-05
XLOC_012491	103386869	XP_008319521.1	P68105	PREDICTED: elongation factor 1-alpha, somatic form	LOC103386869	NC_024318.1:399166-405911	0.305826	25.4572	6.37922	5e-05
XLOC_007333	103395183	XP_008331022.1	Q9NP71	PREDICTED: carbohydrate-responsive element-binding protein isoform X2	mlxipl	NC_024325.1:9174768-9185653	1.59848	132.457	6.37268	5e-05
XLOC_019175	103394627	XP_008330251.1	P26012	PREDICTED: integrin beta-8	itgb8	NC_024324.1:13537337-13551207	0.240111	19.8357	6.36825	5e-05
XLOC_012311	103387433	XP_008320305.1	Q3ZBG5	PREDICTED: BAG family molecular chaperone regulator 2	bag2	NC_024318.1:10602299-10606748	0.174889	14.2733	6.35074	0.0001
XLOC_014042	103389123	XP_008322623.1	Q5RB23	PREDICTED: tyrosine-protein kinase JAK2	jak2	NC_024320.1:2684494-2709402	0.0799622	6.50607	6.34632	0.0001
XLOC_017698	103393601	XP_008328835.1		PREDICTED: heat shock protein beta-1-like	LOC103393601	NC_024323.1:14673877-14674916	0.698671	56.833	6.34597	5e-05
XLOC_007006	103381541	XP_008312170.1	Q7ZTV5	PREDICTED: lutropin-choriogonadotropic hormone receptor-like isoform X1	LOC103381541	NC_024314.1:2692335-2702311	0.372452	30.1511	6.33901	5e-05
XLOC_011677	103386112	XP_008318458.1	Q7ZTS4	PREDICTED: keratin, type I cytoskeletal 18-like isoform X2	LOC103386112	NC_024317.1:6231591-6235100	3.91979	317.06	6.33784	5e-05
XLOC_009417					pgm5	NW_007585115.1:115586-151021	0.669432	53.9713	6.33311	5e-05
XLOC_006653	103380713	XP_008310981.1	P62155	PREDICTED: calmodulin	calm1	NC_024313.1:2737912-2747437	1.97875	158.29	6.32183	5e-05
XLOC_017334	103397231	XP_008333673.1	A4IIK7	PREDICTED: protein NDNF	ndnf	NC_024308.1:8762403-8774034	0.235499	18.7038	6.31147	5e-05
XLOC_021105	103396818	XP_008333273.1	O46385	PREDICTED: LOW QUALITY PROTEIN: supervillin-like	LOC103396818	NC_024326.1:14553886-14575372	0.126748	10.0294	6.30613	5e-05
XLOC_003488	103379510	XP_008309295.1	C6FG12	PREDICTED: protein NLRC5	nlrc5	NC_024312.1:1033437-1056425	0.149848	11.84	6.30402	5e-05
XLOC_006935	103381329	XP_008311846.1	P31629	PREDICTED: transcription factor HIVEP2 isoform X1	hivep2	NC_024313.1:13387592-13421292	0.0822135	6.47542	6.29946	5e-05
XLOC_007018	103381565	XP_008312207.1	Q61792	PREDICTED: LIM and SH3 domain protein 1-like	LOC103381565	NC_024314.1:2979541-2984302	1.41867	111.663	6.29847	5e-05
XLOC_008005	103381884	XP_008312676.1	Q6P132	PREDICTED: calcium-binding and coiled-coil domain-containing protein 2	calcoco2	NC_024314.1:7165570-7176396	0.44062	34.43	6.28799	5e-05
XLOC_019652	103395766	XP_008331779.1	Q13094	PREDICTED: lymphocyte cytosolic protein 2	lcp2	NC_024325.1:16867143-16872445	0.192691	15.0266	6.28508	0.0001
XLOC_022786					LOC103398646	NW_007585119.1:288346-291483	0.459171	35.7994	6.28476	5e-05
XLOC_007340	103382312	XP_008313280.1	P83272	PREDICTED: hemoglobin subunit beta-1-like	LOC103382312	NC_024314.1:13622385-13623278	28.881	2243.95	6.27978	5e-05
XLOC_007363	103382276	XP_008313219.1		PREDICTED: uncharacterized protein LOC103382276 isoform X1	LOC103382276	NC_024314.1:14114893-14139607	0.16444	12.7438	6.27609	5e-05
XLOC_006805	103377214	XP_008306153.1	P10895	PREDICTED: 1-phosphatidylinositol 4,5-bisphosphate phosphodiesterase delta-1	plcd1	NC_024309.1:10614973-10626381	0.267929	20.6075	6.26518	5e-05
XLOC_019347	103394988	XP_008330730.1	P05123	PREDICTED: creatine kinase M-type	LOC103394988	NC_024325.1:5924085-5927266	0.486918	37.0774	6.25072	5e-05
XLOC_011548	103385895	XP_008318140.1	Q8NHV1	PREDICTED: uncharacterized protein LOC103385895	LOC103385895	NC_024307.1:23116620-23120901	0.198235	15.051	6.24651	5e-05
XLOC_003320	103384060	XP_008315647.1	P10587	PREDICTED: myosin-11	myh11	NC_024315.1:14615535-14643821	2.88775	216.664	6.22937	5e-05
XLOC_017258	103392669	XP_008327565.1	Q9EQC1	PREDICTED: 3 beta-hydroxysteroid dehydrogenase type 7	hsd3b7	NC_024323.1:3214431-3220603	0.253465	18.9578	6.22486	0.0001
XLOC_011132	103389936	XP_008323802.1	P07737	PREDICTED: profilin-1	pfn1	NC_024307.1:28976899-28979642	5.11995	382.933	6.22482	5e-05
XLOC_011769	103378697	XP_008308219.1	Q90688	PREDICTED: myosin-binding protein C, cardiac-type isoform X6	mybpc3	NC_024311.1:3872790-3893698	0.567959	41.9995	6.20844	5e-05
XLOC_000730	103389322	XP_008322916.1	P98196	PREDICTED: probable phospholipid-transporting ATPase IH isoform X3	LOC103389322	NC_024320.1:5928673-5959053	0.0668421	4.93749	6.20688	5e-05
XLOC_009204	103383240	XP_008314513.1	Q03113	PREDICTED: LOW QUALITY PROTEIN: guanine nucleotide-binding protein subunit alpha-12	gna12	NC_024315.1:1495335-1510147	0.149853	11.0167	6.2	5e-05
XLOC_001425	103386004	XP_008318293.1	P98157	PREDICTED: low-density lipoprotein receptor-related protein 1-like	LOC103386004	NC_024317.1:4418678-4516048	0.120449	8.85308	6.19969	5e-05
XLOC_006573	103384316	XP_008316020.1	Q4FZC9	PREDICTED: nesprin-3	syne3	NC_024307.1:20235792-20249250	0.116482	8.48969	6.18753	0.0001
XLOC_002022	103380904	XP_008311259.1	Q02094	PREDICTED: ammonium transporter Rh type A	rhag	NC_024313.1:5875081-5882949	0.28247	20.4168	6.17552	5e-05
XLOC_006300	103395338	XP_008331227.1	Q5BKX0	PREDICTED: transmembrane protein 248 isoform X3	tmem248	NC_024325.1:11811556-11819366	0.28847	20.8492	6.17542	5e-05
XLOC_013288					LOC103388660	NC_024319.1:13566143-13567298	1.77647	128.142	6.17259	5e-05
XLOC_021833	103397927	XP_008334588.1		PREDICTED: 110 kDa antigen-like isoform X1	LOC103397927	NC_024328.1:12984480-12994467	0.292641	21.1074	6.17248	5e-05
XLOC_022349	103397951	XP_008334626.1		PREDICTED: zonadhesin-like	LOC103397951	NC_024328.1:12984480-12994467	0.292641	21.1074	6.17248	5e-05
XLOC_000532	103384929	XP_008316854.1	P19438	PREDICTED: tumor necrosis factor receptor superfamily member 1A-like	LOC103384929	NC_024316.1:9391618-9400492	0.422247	30.4406	6.17176	5e-05
XLOC_010368	103384570	XP_008316350.1	O43295	PREDICTED: SLIT-ROBO Rho GTPase-activating protein 3-like	LOC103384570	NC_024316.1:2684280-2714874	0.292774	21.0958	6.17103	5e-05
XLOC_014472	103390055	XP_008323981.1	Q96RU3	PREDICTED: formin-binding protein 1 isoform X8	fnbp1	NC_024320.1:20126884-20183909	0.578868	41.6993	6.17065	5e-05
XLOC_009049	103384222	XP_008315875.1	Q8HY00	PREDICTED: CD209 antigen-like	LOC103384222	NC_024315.1:17769545-17773305	0.33511	24.1317	6.17015	5e-05
XLOC_022714					LOC103398571	NW_007585116.1:4065-6331	0.297945	21.3675	6.16422	5e-05
XLOC_017050	103392260	XP_008327060.1	Q9HU55	PREDICTED: uncharacterized protein LOC103392260	LOC103392260	NC_024322.1:14084647-14090101	0.207709	14.8511	6.15986	5e-05
XLOC_008042	103381935	XP_008312768.1	Q92038	PREDICTED: acyl-CoA desaturase-like	LOC103381935	NC_024314.1:8879005-9268225	0.312262	22.259	6.15549	5e-05
XLOC_001222	103381296	XP_008311803.1	Q91554	PREDICTED: arginase-2, mitochondrial	arg2	NC_024307.1:15641222-15648762	0.218233	15.476	6.14803	0.0001
XLOC_013762	103388483	XP_008321705.1	P08686	PREDICTED: steroid 21-hydroxylase isoform X1	LOC103388483	NC_024319.1:10875872-10892755	1.06347	75.0636	6.14126	5e-05
XLOC_014942	103388485	XP_008321708.1	P10039	PREDICTED: tenascin-X	tnxb	NC_024319.1:10875872-10892755	1.06347	75.0636	6.14126	5e-05
XLOC_013216	103388550	XP_008321818.1		PREDICTED: putative GPI-anchored protein PB15E9.01c	LOC103388550	NC_024319.1:10875872-10892755	1.06347	75.0636	6.14126	5e-05
XLOC_009318	103395704	XP_008331713.1	F1MJR8	PREDICTED: inactive serine/threonine-protein kinase TEX14	tex14	NC_024325.1:17122147-17130527	0.60019	42.1876	6.13525	5e-05
XLOC_000785	103398298	XP_008335092.1	Q9R012	PREDICTED: serine/threonine-protein kinase PLK2	plk2	NC_024328.1:20522662-20531159	0.163364	11.4595	6.13231	0.0001
XLOC_005012	103380132	XP_008310176.1	Q9ERE9	PREDICTED: C-Jun-amino-terminal kinase-interacting protein 2 isoform X2	mapk8ip2	NC_024312.1:11216253-11236930	0.231593	16.16	6.12469	5e-05
XLOC_017914	103392880	XP_008327860.1	Q99JB8	PREDICTED: protein kinase C and casein kinase substrate in neurons protein 2-like	LOC103392880	NC_024323.1:6477461-6492097	0.127055	8.83149	6.11913	5e-05
XLOC_020151	103395660	XP_008331653.1		PREDICTED: uncharacterized protein LOC103395660	LOC103395660	NC_024325.1:16836493-16837998	1.13107	78.5519	6.11789	5e-05
XLOC_018461	103394159	XP_008329567.1	P34152	PREDICTED: focal adhesion kinase 1-like isoform X11	LOC103394159	NC_024324.1:5460816-5504821	0.269784	18.7302	6.11742	5e-05
XLOC_003859	103378452	XP_008307892.1	P18625	PREDICTED: protein fosB isoform X3	fosb	NC_024310.1:16833995-16839795	0.156754	10.8192	6.10894	5e-05
XLOC_004843	103378692	XP_008308205.1	P11276	PREDICTED: fibronectin-like	LOC103378692	NC_024311.1:3243835-3268589	0.412376	28.3536	6.10343	5e-05
XLOC_004280	103378355	XP_008307764.1	Q5U243	PREDICTED: CAP-Gly domain-containing linker protein 3 isoform X1	clip3	NC_024310.1:15438744-15444754	0.378887	25.9669	6.09876	5e-05
XLOC_020691	103395873	XP_008331921.1	Q2TNK5	PREDICTED: angiopoietin-related protein 4	angptl4	NC_024326.1:689648-695259	0.821952	56.3017	6.09798	5e-05
XLOC_003536	103377790	XP_008306967.1	Q5R4N8	PREDICTED: LOW QUALITY PROTEIN: alpha-2-macroglobulin-like	LOC103377790	NC_024310.1:5595611-5609989	0.122323	8.33693	6.09075	5e-05
XLOC_015144	103389998	XP_008323896.1	O35709	PREDICTED: ectoderm-neural cortex protein 1	enc1	NC_024320.1:18878523-18890266	0.14507	9.88203	6.08999	0.0001
XLOC_003301	103389870	XP_008323697.1	O35276	PREDICTED: neuropilin-2	nrp2	NC_024320.1:17080785-17154402	0.16407	11.1396	6.08523	5e-05
XLOC_016709	103380684	XP_008310937.1	Q9Y385	PREDICTED: ubiquitin-conjugating enzyme E2 J1	ube2j1	NC_024313.1:1930892-1971763	0.237971	16.1417	6.08386	0.0001
XLOC_011343	103386676	XP_008319305.1	Q5ZK62	PREDICTED: arf-GAP with coiled-coil, ANK repeat and PH domain-containing protein 1-like	LOC103386676	NC_024307.1:24007467-24023474	0.16899	11.4599	6.08351	5e-05
XLOC_011044	103386003	XP_008318291.1	Q3U7R1	PREDICTED: extended synaptotagmin-1	esyt1	NC_024317.1:4393310-4410834	0.355612	24.1014	6.08267	5e-05
XLOC_017635	103393458	XP_008328651.1	Q9I8F9	PREDICTED: heat shock 70 kDa protein 1	LOC103393458	NC_024323.1:13382615-13386523	8.44501	567.351	6.07	5e-05
XLOC_017815	103392614	XP_008327482.1	Q99558	PREDICTED: mitogen-activated protein kinase kinase kinase 14-like	LOC103392614	NC_024323.1:2191966-2199985	0.301242	20.1976	6.06712	5e-05
XLOC_010703	103385270	XP_008317317.1		PREDICTED: uncharacterized protein LOC103385270	LOC103385270	NC_024316.1:15851248-15863949	0.246098	16.4804	6.06538	0.0001
XLOC_002823	103383310	XP_008314599.1	Q9PU47	PREDICTED: PDZ and LIM domain protein 3	pdlim3	NC_024315.1:1966267-1973762	2.74197	183.588	6.06512	5e-05
XLOC_015260	103390338	XP_008324379.1	Q91ZR2	PREDICTED: sorting nexin-18-like	LOC103390338	NC_024320.1:26788164-26799378	0.128685	8.57726	6.0586	5e-05
XLOC_009911	103395575	XP_008331550.1	Q8K0L9	PREDICTED: zinc finger and BTB domain-containing protein 20	zbtb20	NC_024325.1:15975142-16013955	0.189221	12.5493	6.05139	5e-05
XLOC_022129	103397410	XP_008333886.1	Q9D915	PREDICTED: uncharacterized protein C8orf4 homolog	czh8orf4	NC_024328.1:2959034-2960028	0.720931	47.803	6.0511	5e-05
XLOC_009575	103389553	XP_008323223.1	P82160	PREDICTED: LOW QUALITY PROTEIN: myosin light chain 1/3, skeletal muscle isoform	myl1	NC_024320.1:11161009-11164427	0.457481	30.2876	6.04887	5e-05
XLOC_005071	103395268	XP_008331145.1	A2AAY5	PREDICTED: SH3 and PX domain-containing protein 2B	sh3pxd2b	NC_024325.1:11012164-11040676	0.116868	7.709	6.04359	5e-05
XLOC_011626	103383441	XP_008314770.1	Q05144	PREDICTED: ras-related C3 botulinum toxin substrate 2	rac2	NC_024315.1:3594729-3610021	1.02923	67.812	6.04191	5e-05
XLOC_012737	103387439	XP_008320316.1	P12003	PREDICTED: vinculin-like	LOC103387439	NC_024318.1:10189828-10210037	0.38459	25.2862	6.03889	5e-05
	103377524	XP_008306585.1	O14490	PREDICTED: LOW QUALITY PROTEIN: disks large-associated protein 1	dlgap1	NC_024309.1:15684519-15742963	0.051669	3.39388	6.0375	5e-05
XLOC_003067						NC_024309.1:15684519-15742963	0.051669	3.39388	6.0375	5e-05
XLOC_014806	103389261	XP_008322825.1	Q8AXU4	PREDICTED: calcitonin gene-related peptide type 1 receptor-like	LOC103389261	NC_024320.1:4307298-4315240	0.287944	18.7817	6.02739	5e-05
XLOC_021734	103397806	XP_008334412.1	A2BDR7	PREDICTED: uncharacterized protein C9orf117 homolog	czh9orf117	NC_024328.1:8570168-8574425	0.143689	9.36801	6.02672	0.0005
XLOC_012931	103387874	XP_008320901.1	Q6DK93	PREDICTED: cornifelin homolog	LOC103387874	NC_024319.1:552393-554603	0.74258	48.4067	6.02652	0.0001
XLOC_022725					LOC103398582	NW_007585116.1:123728-148635	0.140477	9.12227	6.02098	5e-05
XLOC_022733					LOC103398603	NW_007585116.1:123728-148635	0.140477	9.12227	6.02098	5e-05
XLOC_005259	103379636	XP_008309465.1	Q8JHV6	PREDICTED: laminin subunit beta-4-like isoform X1	LOC103379636	NC_024312.1:2835538-2847885	0.26086	16.8804	6.01593	5e-05
XLOC_004465	103378776	XP_008308325.1	Q75V66	PREDICTED: anoctamin-5-like isoform X2	LOC103378776	NC_024311.1:5663949-5685286	0.257619	16.6496	6.0141	5e-05
XLOC_009961	103387508	XP_008320408.1	A6H6E2	PREDICTED: multimerin-2 isoform X2	mmrn2	NC_024318.1:12289521-12298397	0.148465	9.57525	6.01112	5e-05
XLOC_022379	103398002	XP_008334695.1	P46694	PREDICTED: radiation-inducible immediate-early gene IEX-1	ier3	NC_024328.1:14378200-14379225	0.56743	36.5327	6.0086	0.0001
XLOC_022270	103397778	XP_008334373.1	Q5BKN4	PREDICTED: septin-2	LOC103397778	NC_024328.1:9059138-9080667	0.428253	27.1215	5.98483	5e-05
XLOC_017387	103392923	XP_008327907.1	Q8R2V5	PREDICTED: arf-GAP with dual PH domain-containing protein 2-like	LOC103392923	NC_024323.1:6871799-6876240	0.394063	24.9425	5.98403	5e-05
XLOC_016740	103391584	XP_008326107.1	O75077	PREDICTED: disintegrin and metalloproteinase domain-containing protein 23 isoform X3	adam23	NC_024322.1:1653343-1673705	0.130128	8.22464	5.98195	5e-05
XLOC_018439	103394140	XP_008329533.1	P28799	PREDICTED: granulins-like	LOC103394140	NC_024324.1:5141429-5144161	2.3848	150.108	5.97598	5e-05
XLOC_020935	103396416	XP_008332716.1	Q02173	PREDICTED: myomesin-1-like isoform X3	LOC103396416	NC_024326.1:9172658-9192183	0.0512467	3.22295	5.97478	0.0005
XLOC_012384	103387634	XP_008320591.1	Q63184	PREDICTED: interferon-induced, double-stranded RNA-activated protein kinase	eif2ak2	NC_024318.1:13349476-13363671	0.321548	20.1993	5.97312	5e-05
XLOC_006446	103381083	XP_008311499.1	Q66I21	PREDICTED: aldehyde dehydrogenase family 8 member A1 isoform X1	aldh8a1	NC_024313.1:9179803-9201993	0.192353	12.0581	5.97011	5e-05
XLOC_011086	103386121	XP_008318468.1	Q5E9E2	PREDICTED: myosin regulatory light polypeptide 9	LOC103386121	NC_024317.1:6003650-6007815	11.5456	718.027	5.95863	5e-05
XLOC_008681	103383379	XP_008314695.1	Q9BX10	PREDICTED: GTP-binding protein 2-like	LOC103383379	NC_024315.1:3123384-3139413	0.189641	11.708	5.94808	0.00085
XLOC_006571	103379716	XP_008309599.1	O14770	PREDICTED: homeobox protein Meis2 isoform X1	meis2	NC_024307.1:12208080-12306920	0.160812	9.91552	5.94624	5e-05
XLOC_020420	103396292	XP_008332541.1	P85108	PREDICTED: tubulin beta-2A chain-like isoform X2	LOC103396292	NC_024326.1:6706762-6711427	0.238026	14.6726	5.94586	5e-05
XLOC_016613	103392380	XP_008327204.1	Q8WZ42	PREDICTED: titin-like	LOC103392380	NC_024322.1:15947821-16079635	0.0249452	1.53477	5.94311	5e-05
XLOC_009139	103384365	XP_008316079.1	Q9QXH4	PREDICTED: integrin alpha-X-like isoform X2	LOC103384365	NC_024315.1:19555304-19576896	0.144562	8.84776	5.93555	5e-05
XLOC_007747	103385366	XP_008317455.1	Q99624	PREDICTED: sodium-coupled neutral amino acid transporter 5	slc38a5	NC_024316.1:17918043-17928526	0.375144	22.9579	5.9354	5e-05
XLOC_016258	103391510	XP_008326015.1	Q6P698	PREDICTED: plastin-2	lcp1	NC_024322.1:397822-405395	0.35398	21.6356	5.9336	5e-05
XLOC_006525	103388792	XP_008322181.1	Q7TSH3	PREDICTED: LOW QUALITY PROTEIN: zinc finger protein 516	znf516	NC_024319.1:16950101-16989992	0.101416	6.19399	5.93252	5e-05
XLOC_011115	103386181	XP_008318558.1	Q6ZNL6	PREDICTED: FYVE, RhoGEF and PH domain-containing protein 5-like	LOC103386181	NC_024317.1:7209723-7264503	0.111767	6.81828	5.93085	5e-05
XLOC_022979					LOC103398863	NW_007585135.1:12283-21391	0.107852	6.56409	5.92747	0.00085
XLOC_001521	103388570	XP_008321838.1	O19062	PREDICTED: C-reactive protein-like	LOC103388570	NC_024319.1:11041571-11044696	0.315228	19.1673	5.9261	5e-05
XLOC_013450	103388989	XP_008322462.1	Q9Y6T7	PREDICTED: diacylglycerol kinase beta-like	LOC103388989	NC_024319.1:21269400-21292331	0.238919	14.4932	5.92271	0.0001
XLOC_011077	103386077	XP_008318401.1	Q8IVH2	PREDICTED: forkhead box protein P4 isoform X2	foxp4	NC_024317.1:5469759-5580546	0.0490474	2.97221	5.92122	5e-05
XLOC_005039	103382658	XP_008313736.1	D4A9R4	PREDICTED: proline-rich transmembrane protein 4	prrt4	NC_024314.1:18940065-18959481	0.143868	8.66605	5.91256	5e-05
XLOC_000019	103377292	XP_008306276.1	Q7RTR2	PREDICTED: NACHT, LRR and PYD domains-containing protein 14-like	LOC103377292	NC_024309.1:11155039-11161653	0.629361	37.84	5.90988	5e-05
XLOC_008180	103382293	XP_008313256.1	A9JRB3	PREDICTED: serine protease HTRA1B-like	LOC103382293	NC_024314.1:13912324-13918232	4.06381	243.656	5.90587	5e-05
XLOC_012651	103387219	XP_008319982.1	Q69ZN7	PREDICTED: myoferlin-like	LOC103387219	NC_024318.1:6166038-6184197	0.167787	10.0162	5.89956	5e-05
XLOC_012317	103387474	XP_008320362.1	Q9JLV1	PREDICTED: BAG family molecular chaperone regulator 3	bag3	NC_024318.1:10688880-10693995	0.211786	12.641	5.89935	0.0001
XLOC_015741	103379722	XP_008309588.1	Q4R764	PREDICTED: synaptonemal complex protein 3 isoform X1	sycp3	NC_024312.1:4654859-4657559	0.384945	22.821	5.88957	5e-05
XLOC_010408	103382842	XP_008313993.1	Q71QF9	PREDICTED: prickle-like protein 1 isoform X2	prickle1	NC_024314.1:24100943-24129064	0.248777	14.6725	5.88212	5e-05
XLOC_003307	103393042	XP_008328079.1	P31321	PREDICTED: cAMP-dependent protein kinase type I-beta regulatory subunit	prkar1b	NC_024323.1:7687122-7733366	0.180319	10.589	5.87587	0.0001
XLOC_000750	103389690	XP_008323436.1	Q61093	PREDICTED: cytochrome b-245 heavy chain	LOC103389690	NC_024320.1:12864440-12869762	0.136676	8.02315	5.87534	0.0001
XLOC_005334	103379800	XP_008309704.1	P70079	PREDICTED: creatine kinase U-type, mitochondrial-like	LOC103379800	NC_024312.1:5202033-5209742	0.29859	17.5223	5.87489	5e-05
XLOC_019060	103394377	XP_008329880.1	Q5U1W4	PREDICTED: lysosomal-associated transmembrane protein 4B-like	LOC103394377	NC_024324.1:10192182-10202797	0.244437	14.3314	5.87357	5e-05
XLOC_011358	103386714	XP_008319338.1	Q9D7I9	PREDICTED: protein-glutamine gamma-glutamyltransferase 5-like	LOC103386714	NC_024317.1:18398090-18403247	0.375753	22.0243	5.87317	5e-05
XLOC_014173	103389386	XP_008322999.1	O14513	PREDICTED: LOW QUALITY PROTEIN: nck-associated protein 5-like	LOC103389386	NC_024320.1:6242790-6272569	0.0709829	4.15815	5.87233	5e-05
XLOC_018749	103393815	XP_008329126.1	Q9MZT1	PREDICTED: chloride channel protein-like	LOC103393815	NC_024324.1:127142-140252	0.0765853	4.4862	5.87228	0.0001
XLOC_019898	103377575	XP_008306662.1	P26022	PREDICTED: pentraxin-related protein PTX3 isoform X1	ptx3	NC_024310.1:570630-594574	0.377386	22.0951	5.87154	5e-05
XLOC_002850	103377039	XP_008305878.1	Q8ND76	PREDICTED: cyclin-Y isoform X2	ccny	NC_024309.1:6314816-6332987	0.136493	7.95469	5.86491	0.0001
XLOC_019741	103394897	XP_008330577.1	P23685	PREDICTED: sodium/calcium exchanger 1-like	LOC103394897	NC_024325.1:3430097-3450319	0.141641	8.23975	5.86229	0.0001
XLOC_004605	103392546	XP_008327398.1	O75145	PREDICTED: liprin-alpha-3 isoform X2	ppfia3	NC_024323.1:787349-822305	0.0613645	3.56374	5.85984	0.00015
XLOC_013481	103387846	XP_008320868.1		PREDICTED: uncharacterized protein LOC103387846	LOC103387846	NC_024319.1:415919-418847	0.36189	20.9603	5.85596	5e-05
	103380002	XP_008309986.1	Q4VAA7	PREDICTED: sorting nexin-33	snx33	NC_024312.1:8060691-8075418	0.201112	11.6248	5.85306	5e-05
XLOC_021805	103397860	XP_008334485.1	Q5RAB0	PREDICTED: heat shock protein beta-8-like	LOC103397860	NC_024328.1:10719082-10729558	0.422785	24.4329	5.85275	5e-05
XLOC_022195	103397709	XP_008334297.1	Q96AY4	PREDICTED: LOW QUALITY PROTEIN: tetratricopeptide repeat protein 28-like	LOC103397709	NC_024328.1:5338729-5470410	0.0764332	4.41087	5.85072	5e-05
XLOC_002071	103399971	XP_008336856.1	P51165	PREDICTED: sodium/potassium-transporting ATPase subunit beta-1	atp1b1	NC_024308.1:15924656-15935090	1.07097	61.746	5.84936	5e-05
XLOC_014645	103390401	XP_008324462.1	Q6KF10	PREDICTED: growth/differentiation factor 6-like	LOC103390401	NC_024320.1:27548615-27550311	38.7495	2231.2	5.8475	5e-05
XLOC_004463	103378773	XP_008308321.1	Q90X99	PREDICTED: lysozyme g-like	LOC103378773	NC_024311.1:5593555-5595502	0.871236	49.8953	5.8397	5e-05
XLOC_010127	103385273	XP_008317326.1	P39823	PREDICTED: uncharacterized protein LOC103385273 isoform X2	LOC103385273	NC_024316.1:16012299-16019567	10.2391	586.063	5.83889	5e-05
XLOC_015957	103390826	XP_008325083.1	Q8K1B8	PREDICTED: fermitin family homolog 3	fermt3	NC_024321.1:8868682-8879915	0.15743	9.00017	5.83717	5e-05
XLOC_011309	103386590	XP_008319152.1	P20717	PREDICTED: protein-arginine deiminase type-2-like isoform X2	LOC103386590	NC_024317.1:16151176-16162115	0.546798	31.2542	5.8369	5e-05
XLOC_011171	103386266	XP_008318674.1	A0PJZ3	PREDICTED: glucoside xylosyltransferase 2 isoform X2	gxylt2	NC_024317.1:9985633-9999136	0.225279	12.7836	5.82644	0.0001
XLOC_020601	103396699	XP_008333123.1	Q9Y6K8	PREDICTED: adenylate kinase isoenzyme 5	ak5	NC_024326.1:13226100-13248241	0.451716	25.5794	5.82342	5e-05
XLOC_009095	103384278	XP_008315961.1	Q5VWQ8	PREDICTED: disabled homolog 2-interacting protein-like	LOC103384278	NC_024315.1:18108107-18116190	0.117446	6.60611	5.81373	0.0001
XLOC_005186	103379460	XP_008309236.1	Q9NRH2	PREDICTED: calcium/calmodulin-dependent protein kinase type 1B-like	LOC103379460	NC_024312.1:441560-453689	0.10844	6.09706	5.81315	0.0001
XLOC_003986	103377685	XP_008306798.1	P61131	PREDICTED: CMP-N-acetylneuraminate-beta-galactosamide-alpha-2,3-sialyltransferase 4-like	LOC103377685	NC_024310.1:1920930-1938831	0.404496	22.7373	5.81279	5e-05
XLOC_016155	103391240	XP_008325649.1	Q9W7C5	PREDICTED: proheparin-binding EGF-like growth factor	LOC103391240	NC_024321.1:16009286-16011475	0.32263	18.081	5.80845	0.0008
XLOC_016501	103392135	XP_008326906.1	P81122	PREDICTED: insulin receptor substrate 2	irs2	NC_024322.1:10849191-10863543	0.195834	10.9391	5.80372	5e-05
XLOC_013971	103388965	XP_008322430.1	Q62151	PREDICTED: advanced glycosylation end product-specific receptor-like	LOC103388965	NC_024319.1:20880575-20897990	4.6316	258.205	5.80087	5e-05
XLOC_019386	103395063	XP_008330850.1		PREDICTED: golgin subfamily B member 1-like	LOC103395063	NC_024325.1:6427496-6442788	0.076261	4.24171	5.79755	5e-05
XLOC_011420	103390786	XP_008325025.1	Q6Y290	PREDICTED: E3 ubiquitin-protein ligase RNF130 isoform X1	rnf130	NC_024321.1:8370586-8379689	0.200737	11.1251	5.79237	5e-05
XLOC_020013	103395443	XP_008331378.1	P42263	PREDICTED: glutamate receptor 3-like isoform X1	LOC103395443	NC_024325.1:13959261-14001296	0.0586688	3.24615	5.78999	0.00095
XLOC_016500	103392140	XP_008326908.1	Q7SIB2	PREDICTED: collagen alpha-1(IV) chain	col4a1	NC_024322.1:10793885-10828436	0.433286	23.8915	5.78503	5e-05
XLOC_018011	103393068	XP_008328118.1	Q9QXV1	PREDICTED: chromobox protein homolog 8-like	LOC103393068	NC_024323.1:9099186-9102144	0.472132	25.9649	5.78123	5e-05
XLOC_017447	103393003	XP_008328059.1	Q15413	PREDICTED: ryanodine receptor 3-like	LOC103393003	NC_024307.1:4473340-4494145	0.219453	12.062	5.78041	5e-05
XLOC_010202	103385425	XP_008317531.1	P32017	PREDICTED: collagen alpha-3(IX) chain	col9a3	NC_024316.1:18742811-18756078	1.0716	58.8708	5.77971	5e-05
XLOC_008764	103383560	XP_008314967.1	Q8TB24	PREDICTED: ras and Rab interactor 3-like	LOC103383560	NC_024307.1:19003808-19018657	0.138094	7.58057	5.77858	5e-05
XLOC_009868	103384704	XP_008316540.1	Q8CFC2	PREDICTED: myelin transcription factor 1-like isoform X3	LOC103384704	NC_024316.1:5354311-5452497	0.0879563	4.82439	5.77742	5e-05
XLOC_018091	103378843	XP_008308414.1	P55042	PREDICTED: GTP-binding protein RAD	rrad	NC_024311.1:7093358-7096632	0.385328	21.1102	5.77571	5e-05
XLOC_019148	103394601	XP_008330209.1	Q8N4A0	PREDICTED: polypeptide N-acetylgalactosaminyltransferase 4-like	LOC103394601	NC_024324.1:13065975-13253639	0.0915742	5.00578	5.77251	0.0007
XLOC_022389	103398032	XP_008334743.1	A6QLD2	PREDICTED: olfactomedin-like protein 2B	LOC103398032	NC_024308.1:9800460-9810368	0.18543	10.1304	5.77168	5e-05
XLOC_010566	103384983	XP_008316941.1	Q4LFA9	PREDICTED: semaphorin-3G	sema3g	NC_024316.1:10798992-10844230	0.207066	11.2993	5.77	5e-05
XLOC_006298	103380741	XP_008311023.1	Q0VBF8	PREDICTED: uncharacterized membrane protein C1orf95 homolog	c7h1orf95	NC_024313.1:3614444-3623903	0.224352	12.1804	5.76265	0.0001
XLOC_011224	103386373	XP_008318825.1	Q63258	PREDICTED: integrin alpha-7 isoform X2	itga7	NC_024317.1:12131925-12160949	0.0643303	3.47987	5.75739	0.00025
XLOC_006699	103385097	XP_008317102.1	Q8K3F3	PREDICTED: protein phosphatase 1 regulatory subunit 14B	ppp1r14b	NC_024307.1:21273917-21295184	0.380567	20.5753	5.75662	5e-05
XLOC_010271	103385607	XP_008317762.1	P17676	PREDICTED: CCAAT/enhancer-binding protein beta-like	LOC103385607	NC_024316.1:20821084-20823565	2.01609	108.997	5.75658	5e-05
XLOC_010391	103384616	XP_008316412.1	Q7SYB5	PREDICTED: differentially expressed in FDCP 6 homolog	def6	NC_024316.1:3370015-3377213	0.178252	9.62248	5.75442	5e-05
XLOC_014218	103389544	XP_008323210.1	P02542	PREDICTED: desmin	des	NC_024320.1:9726564-9739640	0.252122	13.6098	5.75438	5e-05
XLOC_015524	103390928	XP_008325248.1	E7FDW8	PREDICTED: tudor domain-containing protein 7B-like	LOC103390928	NC_024307.1:31524330-31536984	0.176387	9.51826	5.75388	5e-05
XLOC_013097	103388214	XP_008321340.1		PREDICTED: protein S100-A6-like	LOC103388214	NC_024319.1:4757298-4802712	15.7607	849.682	5.75252	5e-05
XLOC_017051	103396409	XP_008332705.1	P48674	PREDICTED: vimentin	vim	NC_024326.1:9109218-9113790	0.391773	21.0862	5.75014	5e-05
XLOC_009654	103384261	XP_008315975.1	Q60847	PREDICTED: collagen alpha-1(XII) chain-like	LOC103384261	NC_024307.1:2686548-2741032	0.0365079	1.95672	5.74409	0.0001
XLOC_019038	103394356	XP_008329847.1	Q5TGY3	PREDICTED: AT-hook DNA-binding motif-containing protein 1	ahdc1	NC_024324.1:9649898-9670770	0.467106	24.8264	5.73198	5e-05
XLOC_020175	103384920	XP_008316844.1	Q5ZIJ9	PREDICTED: E3 ubiquitin-protein ligase MIB2	mib2	NC_024316.1:8639416-8668629	0.243984	12.9124	5.72583	5e-05
XLOC_010575	103384998	XP_008316970.1	Q80XU8	PREDICTED: leucine-rich repeat and fibronectin type-III domain-containing protein 4-like	LOC103384998	NC_024307.1:20964944-21201120	0.0897192	4.73579	5.72204	5e-05
XLOC_006669	103380752	XP_008311045.1	O19113	PREDICTED: connective tissue growth factor	ctgf	NC_024313.1:3783446-3786168	0.921256	48.4319	5.71621	5e-05
XLOC_006254	103380652	XP_008310895.1	Q9WVH4	PREDICTED: forkhead box protein O3	foxo3	NC_024313.1:1249257-1287287	0.242982	12.7563	5.71421	5e-05
XLOC_006882	103381182	XP_008311639.1	Q98972	PREDICTED: actin, alpha cardiac	LOC103381182	NC_024313.1:11183530-11186958	0.347232	18.1473	5.70771	0.0001
XLOC_019880	103395178	XP_008331015.1	Q6PC29	PREDICTED: 14-3-3 protein gamma-1	LOC103395178	NC_024325.1:9110920-9119323	0.923181	48.1934	5.70608	5e-05
XLOC_010675	103385208	XP_008317233.1	Q3MHW6	PREDICTED: monocarboxylate transporter 1-like	LOC103385208	NC_024316.1:14392341-14404498	0.196715	10.2542	5.70397	5e-05
XLOC_012599	103390693	XP_008324863.1	A5D992	PREDICTED: protein sprouty homolog 1	spry1	NC_024321.1:6072331-6076682	0.504662	26.279	5.70245	5e-05
XLOC_016962	103392092	XP_008326841.1	Q9NR99	PREDICTED: matrix-remodeling-associated protein 5-like, partial	LOC103392092	NC_024322.1:10647957-10664253	0.0359086	1.86812	5.70111	0.0001
XLOC_020076	103395531	XP_008331489.1	P51482	PREDICTED: arrestin-C-like	LOC103395531	NC_024325.1:15074665-15083514	0.11115	5.77755	5.69987	5e-05
XLOC_014122	103389293	XP_008322873.1	Q68FP1	PREDICTED: gelsolin-like	LOC103389293	NC_024320.1:5120316-5132471	0.973811	50.3592	5.69247	5e-05
XLOC_003506	103377745	XP_008306888.1	Q3MHZ8	PREDICTED: galectin-9-like	LOC103377745	NC_024310.1:4725108-4729275	0.978346	50.3587	5.68575	5e-05
XLOC_005555	103380327	XP_008310463.1	P78362	PREDICTED: SRSF protein kinase 2-like isoform X8	LOC103380327	NC_024312.1:13998841-14042686	0.0751579	3.86628	5.68488	5e-05
XLOC_018330	103393840	XP_008329165.1	A7KII6	PREDICTED: proteasome subunit beta type-6-B like protein-like	LOC103393840	NC_024324.1:776783-783071	1.05657	54.3484	5.68478	5e-05
XLOC_005010	103379072	XP_008308717.1	Q5EA83	PREDICTED: histidine decarboxylase	hdc	NC_024311.1:11524540-11530445	0.156773	8.06173	5.68434	0.0001
XLOC_020237	103395864	XP_008331909.1		PREDICTED: lisH domain-containing protein C1711.05-like	LOC103395864	NC_024326.1:813361-817269	0.554466	28.3798	5.67762	5e-05
XLOC_020483	103396435	XP_008332739.1	P22897	PREDICTED: macrophage mannose receptor 1-like, partial	LOC103396435	NC_024326.1:9400425-9406994	0.300272	15.3209	5.67309	5e-05
XLOC_016996	103393106	XP_008328170.1	Q7ZU45	PREDICTED: tetratricopeptide repeat protein 25 isoform X1	ttc25	NC_024323.1:9486123-9489651	0.125027	6.37055	5.67111	0.0002
XLOC_017879	103392823	XP_008327777.1	Q9P281	PREDICTED: BAH and coiled-coil domain-containing protein 1-like	LOC103392823	NC_024323.1:5030626-5094403	0.0542767	2.7582	5.66725	5e-05
XLOC_016215	103391375	XP_008325836.1		PREDICTED: cysteine-rich and transmembrane domain-containing protein 1-like	LOC103391375	NC_024321.1:18652428-18682227	0.607066	30.7915	5.66453	5e-05
XLOC_021184	103396942	XP_008333409.1		PREDICTED: golgin subfamily B member 1-like	LOC103396942	NC_024308.1:8361393-8378534	0.0394328	1.99845	5.66334	5e-05
XLOC_002983	103377328	XP_008306325.1	P28828	PREDICTED: receptor-type tyrosine-protein phosphatase mu-like isoform X1	LOC103377328	NC_024309.1:11517638-11586348	0.413582	20.9588	5.66324	5e-05
XLOC_015289	103390378	XP_008324435.1	Q8BR92	PREDICTED: uncharacterized protein LOC103390378, partial	LOC103390378	NC_024320.1:26707356-26766392	0.239884	12.1436	5.66171	5e-05
XLOC_014632	103390379	XP_008324436.1	O54931	PREDICTED: A-kinase anchor protein 2-like	LOC103390379	NC_024320.1:26707356-26766392	0.239884	12.1436	5.66171	5e-05
XLOC_008490	103382963	XP_008314166.1	O42376	PREDICTED: mitogen-activated protein kinase 12-like	LOC103382963	NC_024314.1:27638511-27642650	0.199173	10.0749	5.66059	0.0001
XLOC_001720	103397060	XP_008333531.1	P11602	PREDICTED: lipoprotein lipase	lpl	NC_024308.1:8597927-8604207	0.465592	23.5326	5.65945	5e-05
XLOC_003653	103394966	XP_008330695.1	Q9Y6N7	PREDICTED: roundabout homolog 4 isoform X2	robo4	NC_024325.1:5313239-5328129	0.0924791	4.66878	5.65777	5e-05
XLOC_002848	103377036	XP_008305874.1	Q800Q5	PREDICTED: transcription factor 7-like	LOC103377036	NC_024309.1:6294410-6296207	0.311035	15.6428	5.65228	0.0001
XLOC_014627	103390389	XP_008324448.1	Q9D439	PREDICTED: coiled-coil domain-containing protein 11-like	LOC103390389	NC_024320.1:27154726-27159996	0.178117	8.95105	5.65116	0.0001
XLOC_006497	103381222	XP_008311705.1	Q8NB59	PREDICTED: synaptotagmin-14-like	LOC103381222	NC_024313.1:12240695-12245774	0.147813	7.40081	5.64584	5e-05
XLOC_022557					aldh1a2	NW_007585109.1:284748-304786	1.10595	55.3672	5.64567	5e-05
XLOC_015378	103390584	XP_008324726.1	P35991	PREDICTED: tyrosine-protein kinase BTK	btk	NC_024321.1:1944267-1954083	0.124622	6.20072	5.6368	0.0001
XLOC_019309	103397633	XP_008334190.1	Q9R095	PREDICTED: sperm flagellar protein 2	spef2	NC_024328.1:7551674-7565696	0.0600755	2.98225	5.63348	0.0001
XLOC_009025	103384135	XP_008315759.1	O95477	PREDICTED: ATP-binding cassette sub-family A member 1-like	LOC103384135	NC_024315.1:15789045-15816381	0.596342	29.5592	5.63132	5e-05
XLOC_020388	103396211	XP_008332440.1		PREDICTED: uncharacterized protein LOC103396211	LOC103396211	NC_024326.1:5553082-5557770	0.56656	28.0414	5.62919	5e-05
XLOC_012297	103387450	XP_008320328.1	Q5DTJ9	PREDICTED: myopalladin-like isoform X2	LOC103387450	NC_024318.1:10648932-10663962	0.184698	9.13358	5.62794	5e-05
XLOC_005723	103379542	XP_008309346.1	P52181	PREDICTED: protein-glutamine gamma-glutamyltransferase 2-like	LOC103379542	NC_024312.1:1963435-1977944	0.31552	15.5959	5.62729	5e-05
XLOC_007737	103382993	XP_008314203.1	Q03422	PREDICTED: beta-2-microglobulin-like	LOC103382993	NC_024314.1:28823693-28826161	32.6137	1607.53	5.62322	5e-05
XLOC_010846	103385543	XP_008317695.1	P48029	PREDICTED: sodium- and chloride-dependent creatine transporter 1-like	LOC103385543	NC_024316.1:19363682-19377134	0.388842	19.1069	5.61877	5e-05
XLOC_005881	103379863	XP_008309785.1	Q12802	PREDICTED: A-kinase anchor protein 13-like	LOC103379863	NC_024312.1:6043321-6067939	0.0917015	4.50396	5.6181	5e-05
XLOC_011985	103389852	XP_008323671.1	Q9Z138	PREDICTED: tyrosine-protein kinase transmembrane receptor ROR2	ror2	NC_024320.1:16594129-16623633	0.128627	6.31513	5.61754	5e-05
	103377521	XP_008306579.1	A2AQ25	PREDICTED: sickle tail protein homolog	kiaa1217	NC_024309.1:15788573-15859121	0.254054	12.4619	5.61624	5e-05
XLOC_003419	103377549	XP_008306625.1	Q5T5P2	PREDICTED: sickle tail protein-like	LOC103377549	NC_024309.1:15788573-15859121	0.254054	12.4619	5.61624	5e-05
XLOC_019349	103394990	XP_008330737.1	P70549	PREDICTED: sodium/calcium exchanger 2-like isoform X3	LOC103394990	NC_024325.1:5937673-5954986	0.114496	5.61476	5.61586	5e-05
XLOC_007257	103382067	XP_008312944.1	Q6GMF8	PREDICTED: inactive rhomboid protein 1-like isoform X1	LOC103382067	NC_024314.1:11284239-11310103	0.16289	7.95707	5.61027	5e-05
XLOC_002956					LOC103377211	NC_024309.1:10643958-10682152	0.281508	13.6964	5.60448	5e-05
XLOC_015673	103391266	XP_008325683.1	P79134	PREDICTED: annexin A6	anxa6	NC_024321.1:16102051-16113362	0.413584	20.1171	5.6041	5e-05
XLOC_006273	103380694	XP_008310952.1	Q2T9Q7	PREDICTED: transcription factor 24-like	LOC103380694	NC_024313.1:2025182-2027541	1.83762	89.3812	5.60406	5e-05
XLOC_018646	103394594	XP_008330197.1	Q1LUS5	PREDICTED: UPF0711 protein C18orf21 homolog	LOC103394594	NC_024324.1:13040575-13056177	0.956317	46.4718	5.60272	5e-05
XLOC_009419	103381854	XP_008312635.1	A2T7T2	PREDICTED: homeobox protein MOX-1	meox1	NC_024314.1:7805803-7813503	0.138737	6.72683	5.59951	0.0001
XLOC_015338	103390486	XP_008324586.1	P11678	PREDICTED: eosinophil peroxidase-like	LOC103390486	NC_024320.1:28781447-28797114	0.167392	8.11536	5.59935	5e-05
XLOC_008665	103380245	XP_008310324.1	Q9W734	PREDICTED: mothers against decapentaplegic homolog 6 isoform X3	smad6	NC_024312.1:12613211-12636150	0.52944	25.6335	5.59742	5e-05
XLOC_008454	103382906	XP_008314103.1	P39689	PREDICTED: cyclin-dependent kinase inhibitor 1-like	LOC103382906	NC_024314.1:25594726-25599646	0.378039	18.2807	5.59564	5e-05
XLOC_001618	103390182	XP_008324146.1	F1QBY1	PREDICTED: nipped-B-like protein B	LOC103390182	NC_024320.1:22612088-22636212	0.420549	20.2635	5.59047	5e-05
XLOC_006168	103380468	XP_008310686.1	Q8CIY2	PREDICTED: dual oxidase 1	duox1	NC_024312.1:16501491-16518683	0.166484	7.99915	5.58639	5e-05
XLOC_022805					acss1	NW_007585121.1:12849-32012	0.364498	17.4911	5.58457	5e-05
XLOC_007207	103381979	XP_008312835.1	B5DGM7	PREDICTED: fructose-bisphosphate aldolase A	aldoa	NC_024314.1:9739879-9744999	0.820038	39.2788	5.58191	5e-05
XLOC_004823	103378659	XP_008308161.1	Q96MX0	PREDICTED: CKLF-like MARVEL transmembrane domain-containing protein 3	LOC103378659	NC_024311.1:3557784-3565287	0.385673	18.4122	5.57714	5e-05
XLOC_002681	103398212	XP_008334966.1	Q06725	PREDICTED: COUP transcription factor 1	nr2f1	NC_024328.1:18200008-18207817	0.591247	28.1184	5.57161	5e-05
XLOC_009258	103380238	XP_008310311.1	Q01986	PREDICTED: dual specificity mitogen-activated protein kinase kinase 1	map2k1	NC_024312.1:12543967-12552898	0.53587	25.4435	5.56927	5e-05
XLOC_009989	103396184	XP_008332408.1	Q5VT97	PREDICTED: rho GTPase-activating protein SYDE2	syde2	NC_024308.1:7420648-7460661	0.0771289	3.65823	5.56773	5e-05
XLOC_006336	103380838	XP_008311172.1	P40145	PREDICTED: adenylate cyclase type 8-like isoform X2	LOC103380838	NC_024313.1:5063509-5075355	0.297012	14.0785	5.56683	5e-05
XLOC_010491	103381558	XP_008312193.1	Q9H5P4	PREDICTED: PDZ domain-containing protein 7	pdzd7	NC_024314.1:2916217-2923285	0.142931	6.75332	5.5622	0.0001
XLOC_018047	103393154	XP_008328241.1	Q5R231	PREDICTED: cytolysin RTX-A-like	LOC103393154	NC_024323.1:10387690-10389712	2.59368	122.411	5.5606	5e-05
XLOC_005523	103379107	XP_008308767.1	Q13163	PREDICTED: dual specificity mitogen-activated protein kinase kinase 5, partial	map2k5	NC_024311.1:11770176-11805753	0.288726	13.625	5.56042	0.0001
XLOC_015369	103378272	XP_008307647.1	P19966	PREDICTED: transgelin isoform X2	tagln	NC_024310.1:14664526-14669208	59.0301	2779.98	5.55748	5e-05
XLOC_022599	103376988	XP_008305813.1	Q8TDF5	PREDICTED: neuropilin and tolloid-like protein 1 isoform X2	neto1	NC_024309.1:4816201-4870455	0.214646	10.0759	5.55281	5e-05
XLOC_010211	103395639	XP_008331620.1	O94956	PREDICTED: solute carrier organic anion transporter family member 2B1 isoform X2	slco2b1	NC_024325.1:16680767-16687023	0.603429	28.2735	5.55012	5e-05
XLOC_007628	103382811	XP_008313955.1		PREDICTED: uncharacterized protein LOC103382811 isoform X1	LOC103382811	NC_024314.1:22956991-22959617	1.05696	49.3271	5.54439	5e-05
XLOC_015519	103390940	XP_008325249.1		PREDICTED: BTB/POZ domain-containing protein 18	btbd18	NC_024321.1:9856192-9861140	0.182121	8.48547	5.54203	5e-05
XLOC_011289	103386567	XP_008319118.1	Q5EB20	PREDICTED: protein FAM65C	fam65c	NC_024317.1:15089867-15120303	0.158671	7.39111	5.54168	5e-05
XLOC_008177	103382302	XP_008313267.1	P53482	PREDICTED: actin, alpha skeletal muscle B-like	LOC103382302	NC_024314.1:13681221-13688637	35.3025	1643.15	5.54055	5e-05
XLOC_010856	103385569	XP_008317721.1	P08962	PREDICTED: CD63 antigen	cd63	NC_024316.1:20623809-20633711	4.39292	203.89	5.53647	5e-05
XLOC_011881	103386536	XP_008319078.1	P47875	PREDICTED: cysteine and glycine-rich protein 1-like	LOC103386536	NC_024317.1:15592669-15595862	6.53318	302.572	5.53335	5e-05
XLOC_015882	103391002	XP_008325328.1	P79749	PREDICTED: platelet-derived growth factor receptor beta	pdgfrb	NC_024321.1:10679187-10705902	0.285582	13.221	5.53278	5e-05
XLOC_008586	103383152	XP_008314404.1	D4A6L0	PREDICTED: probable G-protein coupled receptor 179	gpr179	NC_024315.1:266514-280507	0.0753386	3.48606	5.53207	5e-05
XLOC_003339	103377371	XP_008306384.1	P20456	PREDICTED: inositol monophosphatase 1-like	LOC103377371	NC_024309.1:12394370-12400963	0.375926	17.3838	5.53115	0.0001
XLOC_010265	103384917	XP_008316841.1	Q2TBM7	PREDICTED: matrix metalloproteinase-23	mmp23b	NC_024316.1:8680730-8690336	0.207028	9.50847	5.52131	0.0001
XLOC_003242	103377158	XP_008306044.1	Q61179	PREDICTED: interferon regulatory factor 9	irf9	NC_024309.1:9678988-9685039	0.373762	17.1424	5.51931	5e-05
XLOC_020252	103395903	XP_008331976.1	Q61739	PREDICTED: integrin alpha-6-like isoform X3	LOC103395903	NC_024326.1:1346999-1357781	0.116497	5.3427	5.5192	5e-05
XLOC_018242	103393742	XP_008329033.1	P32018	PREDICTED: collagen alpha-1(XIV) chain-like	LOC103393742	NC_024324.1:508409-537328	0.0602276	2.7562	5.51611	0.0001
XLOC_017278	103392705	XP_008327616.1	Q8CHU3	PREDICTED: epsin-3 isoform X2	epn3	NC_024323.1:3457103-3469919	0.250045	11.4389	5.51562	5e-05
XLOC_003323	103377310	XP_008306294.1	Q6DFV3	PREDICTED: rho GTPase-activating protein 21 isoform X1	arhgap21	NC_024309.1:11708989-11771757	0.168824	7.71342	5.51378	5e-05
XLOC_011249	103386442	XP_008318925.1	O94769	PREDICTED: extracellular matrix protein 2 isoform X3	ecm2	NC_024317.1:13252095-13302961	0.25447	11.5992	5.51038	5e-05
XLOC_022646						NW_007585112.1:504377-508365	0.280743	12.7904	5.50967	5e-05
XLOC_016243	103391453	XP_008325942.1	Q5BKW7	PREDICTED: ectonucleotide pyrophosphatase/phosphodiesterase family member 6	enpp6	NC_024321.1:19769635-19775087	0.780651	35.4503	5.50498	5e-05
XLOC_003119	103389597	XP_008323281.1	P01625	PREDICTED: pre-B lymphocyte protein 3	vpreb3	NC_024320.1:11426478-11427721	0.703722	31.9402	5.50422	5e-05
XLOC_015415	103390659	XP_008324809.1	Q5RDE9	PREDICTED: leptin receptor overlapping transcript-like 1	leprotl1	NC_024321.1:4445696-4449482	0.49602	22.3918	5.49642	0.0001
XLOC_010599	103395239	XP_008331117.1	Q5BJT2	PREDICTED: ubiquitin-like protein 3 isoform X2	ubl3	NC_024325.1:10546526-10575316	0.45136	20.3211	5.49255	5e-05
XLOC_003947	103377606	XP_008306697.1		PREDICTED: leucine-, glutamate- and lysine-rich protein 1	lekr1	NC_024310.1:608699-635273	0.527566	23.7306	5.49125	5e-05
XLOC_020155	103395668	XP_008331663.1	Q5QNS5	PREDICTED: T-cell immunoglobulin and mucin domain-containing protein 4-like	LOC103395668	NC_024325.1:16903684-16907918	4.57907	204.931	5.48394	5e-05
XLOC_020156	103395669	XP_008331664.1	Q91499	PREDICTED: interferon-induced transmembrane protein 1-like	LOC103395669	NC_024325.1:16903684-16907918	4.57907	204.931	5.48394	5e-05
XLOC_013497	103390479	XP_008324579.1	A8MU46	PREDICTED: smoothelin	smtn	NC_024320.1:28715838-28718690	1.28592	57.4589	5.48166	5e-05
XLOC_017476	103381340	XP_008311861.1	P21589	PREDICTED: 5\'-nucleotidase	nt5e	NC_024313.1:13520140-13525031	1.07917	48.2058	5.48121	5e-05
XLOC_011486	103385730	XP_008317920.1	Q9ULU8	PREDICTED: calcium-dependent secretion activator 1 isoform X1	cadps	NC_024317.1:1741499-1823890	0.183272	8.17679	5.47948	5e-05
XLOC_022237	103397617	XP_008334168.1	Q8HYP5	PREDICTED: C-C motif chemokine 21c-like	LOC103397617	NC_024308.1:9456556-9458851	1.65958	74.0344	5.47931	5e-05
XLOC_014089	103389215	XP_008322757.1	Q9WTP7	PREDICTED: GTP:AMP phosphotransferase AK3, mitochondrial	ak3	NC_024320.1:4072926-4080199	0.324333	14.4226	5.47471	5e-05
XLOC_010785	103390197	XP_008324167.1	Q9DCM7	PREDICTED: nucleus accumbens-associated protein 2	nacc2	NC_024320.1:23671935-23709091	0.111903	4.9759	5.47464	5e-05
XLOC_002925	103377193	XP_008306125.1	Q7RTR2	PREDICTED: protein NLRC3-like	LOC103377193	NC_024309.1:10040634-10046790	0.0938241	4.15145	5.46751	0.0001
XLOC_020260	103395918	XP_008331991.1	Q64487	PREDICTED: receptor-type tyrosine-protein phosphatase S-like isoform X2	LOC103395918	NC_024326.1:1693421-1765581	0.355689	15.702	5.46419	5e-05
XLOC_004103	103377960	XP_008307187.1	Q07496	PREDICTED: ephrin type-A receptor 4	epha4	NC_024310.1:8525099-8622532	0.194156	8.56542	5.46323	5e-05
XLOC_008735	103383491	XP_008314850.1	Q8TEV9	PREDICTED: smith-Magenis syndrome chromosomal region candidate gene 8 protein homolog	LOC103383491	NC_024315.1:4676344-4682251	0.114031	5.02553	5.46178	0.0001
XLOC_018692	103394673	XP_008330308.1	O60239	PREDICTED: SH3 domain-binding protein 5-like	LOC103394673	NC_024324.1:13937445-13946656	0.337699	14.8727	5.46078	5e-05
XLOC_020481	103396425	XP_008333112.1	O94806	PREDICTED: serine/threonine-protein kinase D3-like	LOC103396425	NC_024307.1:951842-989727	0.186026	8.17353	5.45738	5e-05
XLOC_010898	103385677	XP_008317857.1	Q5T0B9	PREDICTED: zinc finger protein 362-like isoform X2	LOC103385677	NC_024317.1:526022-533703	0.224167	9.84339	5.45651	5e-05
XLOC_006293	103380750	XP_008311046.1		PREDICTED: membrane-spanning 4-domains subfamily A member 4A-like	LOC103380750	NC_024307.1:14900368-14904751	0.825289	36.1564	5.45321	5e-05
XLOC_011176	103377162	XP_008306051.1	P48995	PREDICTED: short transient receptor potential channel 1	trpc1	NC_024309.1:9630665-9642890	0.332314	14.4937	5.44674	5e-05
XLOC_023263					LOC103399164	NW_007585978.1:296-1181	2.89529	126.128	5.44504	5e-05
XLOC_001959	103398463	XP_008335321.1	Q9Z1K7	PREDICTED: adenomatous polyposis coli protein 2	apc2	NC_024308.1:10570111-10588211	0.0446249	1.94004	5.44209	0.0001
XLOC_007654	103377968	XP_008307198.1	Q9JKF6	PREDICTED: poliovirus receptor-related protein 1	pvrl1	NC_024310.1:8963912-9033087	0.17966	7.80935	5.44186	5e-05
XLOC_009030	103384165	XP_008315794.1	Q14938	PREDICTED: nuclear factor 1 X-type-like isoform X3	LOC103384165	NC_024315.1:16163977-16233286	0.212556	9.23407	5.44105	5e-05
XLOC_005625	103380444	XP_008310657.1	O70352	PREDICTED: CD82 antigen	cd82	NC_024312.1:16763025-16778121	0.857039	37.161	5.43829	5e-05
XLOC_011639	103386056	XP_008318363.1	B0KYV5	PREDICTED: LIM domain and actin-binding protein 1-like	LOC103386056	NC_024317.1:5080248-5093872	0.439514	19.017	5.43523	5e-05
XLOC_012261	103387337	XP_008320153.1	Q5EGE1	PREDICTED: isthmin-1	ism1	NC_024318.1:8972477-8999421	0.166868	7.21677	5.43457	5e-05
XLOC_005853	103379803	XP_008309706.1	A8IHN8	PREDICTED: uncharacterized protein C11orf96 homolog	c6h11orf96	NC_024312.1:5224475-5225826	0.490141	21.1954	5.43441	5e-05
XLOC_017880	103392813	XP_008327765.1	Q24JV9	PREDICTED: galectin-3-binding protein	lgals3bp	NC_024323.1:4998483-5002659	1.89988	82.1165	5.43369	5e-05
XLOC_018901	103391116	XP_008325476.1	A8MQ27	PREDICTED: E3 ubiquitin-protein ligase NEURL1B isoform X2	neurl1b	NC_024321.1:13647106-13674041	0.333929	14.4219	5.43257	5e-05
XLOC_007960	103381772	XP_008312511.1	Q8R322	PREDICTED: nucleoporin GLE1-like	LOC103381772	NC_024314.1:5941699-5955531	0.382531	16.4916	5.43001	5e-05
XLOC_017351	103392852	XP_008327817.1	Q6PGG2	PREDICTED: GEM-interacting protein	gmip	NC_024323.1:6084778-6096223	0.107883	4.64002	5.42659	0.0001
XLOC_015818	103390550	XP_008324669.1	Q5M883	PREDICTED: chloride intracellular channel protein 2	clic2	NC_024321.1:1217273-1222472	0.443733	19.0727	5.42568	5e-05
XLOC_010836	103385521	XP_008317663.1	Q7ZUS4	PREDICTED: cytosolic sulfotransferase 2-like	LOC103385521	NC_024316.1:20068494-20072092	0.761614	32.6712	5.42281	5e-05
XLOC_010485	103384809	XP_008316702.1	Q80ZD7	PREDICTED: amphoterin-induced protein 1	amigo1	NC_024316.1:7404139-7409839	0.0921549	3.94191	5.41869	0.0001
XLOC_020557	103396590	XP_008332957.1	Q14258	PREDICTED: tripartite motif-containing protein 16-like	LOC103396590	NC_024326.1:11875218-11905289	0.255597	10.9214	5.41715	5e-05
XLOC_010402	103384641	XP_008316449.1	Q7ZTS4	PREDICTED: keratin, type I cytoskeletal 18-like isoform X2	LOC103384641	NC_024316.1:3865188-3871784	5.6098	239.69	5.41708	5e-05
XLOC_021966					LOC103398168	NC_024328.1:16526856-16633116	0.277359	11.8268	5.41417	5e-05
XLOC_019516	103395358	XP_008331253.1	P97479	PREDICTED: unconventional myosin-VIIa-like isoform X1	LOC103395358	NC_024325.1:12125270-12141179	0.427678	18.2295	5.41361	5e-05
XLOC_017016	103392194	XP_008326973.1	Q96PY5	PREDICTED: formin-like protein 2 isoform X3	fmnl2	NC_024322.1:12679429-12729896	0.163502	6.96269	5.41226	5e-05
XLOC_020379	103396202	XP_008332429.1	Q8VCH2	PREDICTED: polymeric immunoglobulin receptor-like isoform X2	LOC103396202	NC_024326.1:5629859-5636403	0.522646	22.2469	5.41163	5e-05
XLOC_001428	103386010	XP_008318301.1	P45433	PREDICTED: translocon-associated protein subunit alpha-like	LOC103386010	NC_024317.1:4669936-4674727	1.17971	50.1635	5.41013	5e-05
XLOC_022703					LOC103398546	NW_007585114.1:286534-290781	0.426388	18.1302	5.41008	5e-05
XLOC_018464	103394181	XP_008329595.1	Q8BRC6	PREDICTED: protein MAATS1-like	LOC103394181	NC_024324.1:6317208-6340018	0.364559	15.4597	5.40622	5e-05
XLOC_021125	103396853	XP_008333324.1	Q14258	PREDICTED: E3 ubiquitin/ISG15 ligase TRIM25-like, partial	LOC103396853	NC_024326.1:15177462-15178665	0.180646	7.63381	5.40117	0.0001
XLOC_005517	103380221	XP_008310293.1	Q5RKR3	PREDICTED: immunoglobulin superfamily containing leucine-rich repeat protein 2	islr2	NC_024312.1:12306727-12311837	0.299905	12.6474	5.39819	5e-05
XLOC_018550	103394375	XP_008329878.1	O75718	PREDICTED: cartilage-associated protein	crtap	NC_024324.1:10167602-10172143	0.391556	16.4839	5.39569	5e-05
XLOC_002248	103393380	XP_008328552.1	P30932	PREDICTED: CD9 antigen-like	LOC103393380	NC_024323.1:12823896-12828068	0.802334	33.5685	5.38676	5e-05
XLOC_017837	103392688	XP_008327594.1	P31146	PREDICTED: coronin-1A-like	LOC103392688	NC_024323.1:3317873-3323625	0.586359	24.5319	5.38673	5e-05
XLOC_020739	103395976	XP_008332074.1	Q8C1B1	PREDICTED: calmodulin-regulated spectrin-associated protein 2-like isoform X2	LOC103395976	NC_024326.1:2496168-2518405	0.0845861	3.5375	5.38617	5e-05
XLOC_002697	103376719	XP_008305421.1	P54864	PREDICTED: transcription factor AP-1	jun	NC_024308.1:18789085-18879720	3.16356	132.136	5.38433	5e-05
XLOC_001628	103390833	XP_008325098.1	P97438	PREDICTED: LOW QUALITY PROTEIN: uncharacterized protein LOC103390833	LOC103390833	NC_024321.1:8806160-8810749	0.119399	4.98382	5.38339	0.0001
XLOC_008028	103381918	XP_008312738.1	Q9ULJ6	PREDICTED: zinc finger MIZ domain-containing protein 1-like	LOC103381918	NC_024314.1:8704963-8809367	0.144135	6.01433	5.38291	5e-05
XLOC_007447	103388383	XP_008321558.1	P52624	PREDICTED: uridine phosphorylase 1 isoform X2	upp1	NC_024319.1:8356776-8361740	2.51517	104.936	5.3827	5e-05
XLOC_006088	103380312	XP_008310431.1	Q3UYC0	PREDICTED: protein phosphatase 1H-like	LOC103380312	NC_024312.1:13523411-13554960	0.162753	6.77794	5.38009	0.0001
XLOC_012399	103387638	XP_008320596.1	Q1LYG0	PREDICTED: SH3 and PX domain-containing protein 2A-like isoform X1	LOC103387638	NC_024318.1:15168207-15216264	0.126646	5.27001	5.37893	5e-05
XLOC_013891	103388774	XP_008322150.1	Q3SZX0	PREDICTED: phospholemman-like	LOC103388774	NC_024319.1:16334692-16344935	3.34184	139.057	5.37889	5e-05
XLOC_014143	103387336	XP_008320151.1	Q9NUV7	PREDICTED: serine palmitoyltransferase 3	sptlc3	NC_024318.1:8952100-8968211	0.141923	5.90171	5.37796	0.00015
XLOC_018541	103394355	XP_008329846.1	Q5BK01	PREDICTED: methyltransferase-like protein 24	LOC103394355	NC_024324.1:9637203-9642132	0.66972	27.8432	5.37762	5e-05
XLOC_001749	103393537	XP_008328759.1	B1AT66	PREDICTED: monocarboxylate transporter 7-like	LOC103393537	NC_024323.1:13871160-13877628	0.677396	28.1188	5.37539	5e-05
XLOC_014471	103390058	XP_008323986.1	Q9UHF1	PREDICTED: epidermal growth factor-like protein 7	egfl7	NC_024320.1:20099079-20110671	0.523853	21.727	5.37418	5e-05
XLOC_020786	103396068	XP_008332243.1	P79819	PREDICTED: serotransferrin-like	LOC103396068	NC_024326.1:3959961-3965050	0.193317	8.01757	5.37413	0.0001
XLOC_005208	103379278	XP_008308989.1	Q924W7	PREDICTED: suppression of tumorigenicity 5 protein isoform X2	st5	NC_024311.1:15675989-15713317	0.532279	21.9772	5.36768	5e-05
XLOC_007570	103382697	XP_008313795.1	Q07065	PREDICTED: cytoskeleton-associated protein 4	ckap4	NC_024314.1:19487132-19490198	0.470217	19.4083	5.3672	5e-05
XLOC_011811	103386392	XP_008318855.1	Q91690	PREDICTED: zinc finger protein GLI1 isoform X1	gli1	NC_024317.1:12683018-12728109	0.240788	9.93331	5.36644	5e-05
XLOC_017437	103393018	XP_008328041.1	O08967	PREDICTED: cytohesin-3 isoform X3	LOC103393018	NC_024323.1:8024131-8052842	0.29996	12.3588	5.36463	5e-05
XLOC_019348	103394989	XP_008330743.1	Q91049	PREDICTED: occludin-like	LOC103394989	NC_024308.1:5187327-5203202	0.244648	10.0768	5.36418	5e-05
XLOC_013729	103388400	XP_008321577.1	P26009	PREDICTED: integrin alpha-8	itga8	NC_024319.1:8411660-8450061	0.346986	14.2103	5.35591	5e-05
XLOC_022554	103394029	XP_008329386.1	Q14511	PREDICTED: enhancer of filamentation 1	nedd9	NC_024324.1:2721607-2751817	0.243462	9.96402	5.35496	5e-05
XLOC_009179	103383211	XP_008314478.1	Q1LWE6	PREDICTED: brain-specific angiogenesis inhibitor 1-associated protein 2-like protein 2 isoform X2	baiap2l2	NC_024315.1:893438-918373	0.247242	10.0913	5.35105	0.0001
XLOC_002493	103398147	XP_008334888.1	Q01713	PREDICTED: Krueppel-like factor 9	LOC103398147	NC_024328.1:15920850-15927569	0.389658	15.8025	5.3418	5e-05
XLOC_011052	103386020	XP_008318317.1	Q04913	PREDICTED: nuclear receptor subfamily 4 group A member 1-like	LOC103386020	NC_024317.1:4723265-4728170	0.802115	32.3857	5.33541	5e-05
XLOC_014023	103392831	XP_008327786.1	E9Q555	PREDICTED: LOW QUALITY PROTEIN: E3 ubiquitin-protein ligase RNF213	rnf213	NC_024323.1:5802430-5836232	0.500046	20.1854	5.33511	5e-05
XLOC_018740	103393772	XP_008329076.1	A2AAJ9	PREDICTED: obscurin-like, partial	LOC103393772	NC_024308.1:2495607-2530128	0.0382491	1.54138	5.33265	5e-05
XLOC_015649	103391199	XP_008325594.1	O60469	PREDICTED: uncharacterized protein LOC103391199	LOC103391199	NC_024321.1:15645187-15647830	0.448841	18.0864	5.33256	0.0001
XLOC_014395	103389875	XP_008323703.1	Q91WG5	PREDICTED: 5\'-AMP-activated protein kinase subunit gamma-1-like isoform X1	LOC103389875	NC_024320.1:16866323-16870053	0.224593	9.03766	5.33056	0.0001
XLOC_011972	103386729	XP_008319353.1	O43439	PREDICTED: protein CBFA2T2	cbfa2t2	NC_024317.1:18900451-18921143	0.249018	10.0116	5.32927	5e-05
XLOC_016643	103392420	XP_008327248.1	Q3U962	PREDICTED: collagen alpha-2(V) chain	col5a2	NC_024322.1:16489884-16547503	1.45877	58.6195	5.32855	5e-05
XLOC_021983	103398277	XP_008335057.1	Q9Y6X0	PREDICTED: SET-binding protein-like isoform X2	LOC103398277	NC_024328.1:19941956-19981558	0.0656196	2.63517	5.32763	5e-05
XLOC_013474	103387822	XP_008320828.1	Q8BUR3	PREDICTED: forkhead box protein J2-like isoform X1	LOC103387822	NC_024319.1:101039-105376	0.21794	8.74403	5.32629	5e-05
XLOC_008460	103382895	XP_008314090.1	Q8MJJ9	PREDICTED: fibulin-1	fbln1	NC_024314.1:25815131-25822409	0.324732	13.0211	5.32546	5e-05
XLOC_022931					LOC103398816	NW_007585129.1:17-8587	0.778182	31.2026	5.32541	5e-05
XLOC_003818					LOC103378369	NC_024310.1:15580083-15616359	0.789116	31.6263	5.32474	5e-05
XLOC_017388	103392937	XP_008327921.1	Q7TSZ8	PREDICTED: nucleus accumbens-associated protein 1-like isoform X1	LOC103392937	NC_024323.1:7410980-7424449	0.293987	11.7782	5.32422	5e-05
XLOC_019711	103391941	XP_008326651.1	Q1LUV9	PREDICTED: mid1-interacting protein 1	mid1ip1	NC_024322.1:8356266-8359303	0.369175	14.7585	5.3211	5e-05
XLOC_021821	103397833	XP_008334452.1	A0MSJ1	PREDICTED: collagen alpha-1(XXVII) chain B-like isoform X2	LOC103397833	NC_024328.1:11649302-11721578	0.32318	12.8675	5.31525	5e-05
XLOC_005734	103381915	XP_008312853.1		PREDICTED: arginine/serine-rich protein 1 isoform X2	rsrp1	NC_024307.1:2247097-2251250	5.55502	220.724	5.31231	5e-05
XLOC_017671	103393534	XP_008328756.1	O08841	PREDICTED: sulfhydryl oxidase 1-like	LOC103393534	NC_024308.1:1520534-1536894	0.186112	7.37911	5.3092	0.0001
XLOC_001669	103391523	XP_008326033.1	Q8AXQ3	PREDICTED: SH3 domain-binding protein 4	LOC103391523	NC_024322.1:815302-823017	0.269103	10.6363	5.30469	5e-05
XLOC_002519	103395142	XP_008330965.1	Q8K4L4	PREDICTED: protein POF1B	pof1b	NC_024325.1:8294253-8314964	0.429286	16.9281	5.30133	5e-05
XLOC_016968	103392136	XP_008326907.1	P08122	PREDICTED: collagen alpha-2(IV) chain	col4a2	NC_024322.1:10748825-10793790	1.39268	54.7811	5.29775	5e-05
XLOC_006212	103380561	XP_008310806.1	A6TL60	PREDICTED: pseudouridine-metabolizing bifunctional protein C1861.05-like	LOC103380561	NC_024312.1:18388305-18395289	0.478453	18.8132	5.29722	5e-05
XLOC_001416	103391476	XP_008325974.1	Q2KI80	PREDICTED: RELT-like protein 2	rell2	NC_024321.1:19827136-19830119	0.143002	5.56861	5.28321	0.0001
XLOC_004274	103378348	XP_008307756.1	P07470	PREDICTED: cytochrome c oxidase subunit 7A1, mitochondrial	LOC103378348	NC_024310.1:15370788-15372768	1.06451	41.4399	5.28275	5e-05
XLOC_000682	103389478	XP_008323116.1	P08551	PREDICTED: neurofilament light polypeptide	nefl	NC_024320.1:9471107-9473753	0.171062	6.65387	5.2816	5e-05
XLOC_008893	103383861	XP_008315396.1	Q6ZN30	PREDICTED: zinc finger protein basonuclin-2	bnc2	NC_024315.1:10634721-10726991	0.0798602	3.10488	5.28092	0.0001
XLOC_004398	103378662	XP_008308165.1		PREDICTED: proteoglycan 4-like	LOC103378662	NC_024311.1:3524452-3530124	0.676259	26.2849	5.28051	5e-05
XLOC_008762	103383556	XP_008314959.1	Q68EV1	PREDICTED: uncharacterized protein LOC103383556	LOC103383556	NC_024315.1:5667324-5677283	0.693593	26.8599	5.27522	5e-05
XLOC_016179	103391315	XP_008325758.1	Q90328	PREDICTED: endothelin B receptor-like	LOC103391315	NC_024321.1:18409859-18421252	0.548969	21.2572	5.27508	5e-05
XLOC_006705	103380829	XP_008311153.1	O95069	PREDICTED: potassium channel subfamily K member 2	kcnk2	NC_024313.1:4814290-4854746	0.333336	12.9052	5.27483	5e-05
XLOC_005054	103386315	XP_008318737.1	Q90888	PREDICTED: transcription factor MafB	mafb	NC_024317.1:11713275-11715272	0.719486	27.8079	5.27238	5e-05
XLOC_003838	103378403	XP_008307828.1	P17870	PREDICTED: beta-arrestin-1 isoform X3	arrb1	NC_024310.1:15788781-15799997	0.119224	4.60709	5.27211	5e-05
XLOC_022450					LOC103398213	NC_024328.1:18192140-18198312	0.216674	8.366	5.27094	0.0001
XLOC_019496	103395317	XP_008331203.1	P59910	PREDICTED: dnaJ homolog subfamily B member 13-like isoform X2	LOC103395317	NC_024325.1:11619480-11622812	0.158303	6.10736	5.26979	0.00055
XLOC_020519	103396518	XP_008332860.1	O35600	PREDICTED: retinal-specific ATP-binding cassette transporter	abca4	NC_024326.1:10680857-10703342	0.0770304	2.96436	5.26615	5e-05
XLOC_009900	103384769	XP_008316646.1	Q3UY96	PREDICTED: uncharacterized protein kiaa1751 isoform X4	kiaa1751	NC_024316.1:6901710-6937851	0.2309	8.85609	5.26133	5e-05
XLOC_021718	103397629	XP_008334187.1	Q32LQ4	PREDICTED: betaine--homocysteine S-methyltransferase 1	LOC103397629	NC_024328.1:7580268-7584634	3.02554	116.034	5.26121	5e-05
XLOC_014855	103391582	XP_008326103.1	Q9BZF3	PREDICTED: oxysterol-binding protein-related protein 6 isoform X2	osbpl6	NC_024322.1:1612254-1638801	0.147653	5.65568	5.25942	5e-05
XLOC_000765	103389946	XP_008323814.1	B5DGQ7	PREDICTED: beta-enolase	eno3	NC_024307.1:28980854-28986141	0.507284	19.4158	5.2583	5e-05
XLOC_009296	103383482	XP_008314840.1	O15143	PREDICTED: actin-related protein 2/3 complex subunit 1B	arpc1b	NC_024315.1:4509760-4515405	2.96465	113.416	5.25762	5e-05
XLOC_003561	103388114	XP_008321215.1	Q8JHW2	PREDICTED: thrombospondin-3	thbs3	NC_024319.1:3702011-3709987	0.488164	18.6741	5.25753	5e-05
XLOC_015003	103395951	XP_008332040.1	Q5EB28	PREDICTED: midnolin isoform X3	midn	NC_024326.1:2160526-2164441	0.265337	10.1406	5.25618	5e-05
XLOC_006482	103381193	XP_008311649.1	Q9YH32	PREDICTED: estrogen receptor beta-like isoform X1	LOC103381193	NC_024313.1:10947293-10974978	2.34849	89.6792	5.25497	5e-05
XLOC_022409	103383322	XP_008314618.1	H2LRU7	PREDICTED: polycystin-2	pkd2	NC_024315.1:1989648-1997234	0.55277	21.0534	5.25123	5e-05
XLOC_015146	103390006	XP_008323909.1	Q30631	PREDICTED: HLA class II histocompatibility antigen, DP alpha 1 chain-like	LOC103390006	NC_024307.1:29044155-29046070	13.6417	519.428	5.25083	5e-05
XLOC_011615	103388110	XP_008321210.1	Q9R0N3	PREDICTED: synaptotagmin-11	syt11	NC_024319.1:3677741-3687081	0.260075	9.90184	5.2507	5e-05
XLOC_013612	103388133	XP_008321234.1	Q8N6F8	PREDICTED: Williams-Beuren syndrome chromosomal region 27 protein-like	LOC103388133	NC_024319.1:3677741-3687081	0.260075	9.90184	5.2507	5e-05
XLOC_011568	103385927	XP_008318174.1	Q3UMW7	PREDICTED: MAP kinase-activated protein kinase 2-like	LOC103385927	NC_024317.1:3572038-3579111	0.313009	11.9022	5.24887	5e-05
XLOC_010107	103377137	XP_008306019.1	P37805	PREDICTED: LOW QUALITY PROTEIN: transgelin-3	tagln3	NC_024309.1:9206737-9210699	0.160391	6.09323	5.24754	0.0002
XLOC_005546	103380304	XP_008310419.1	Q14315	PREDICTED: filamin-C-like	LOC103380304	NC_024312.1:13358321-13383885	0.0614069	2.33196	5.247	5e-05
XLOC_006998	103381525	XP_008312146.1	Q70EL1	PREDICTED: inactive ubiquitin carboxyl-terminal hydrolase 54-like isoform X2	LOC103381525	NC_024314.1:2425407-2477187	0.111665	4.23062	5.24362	5e-05
XLOC_014549	103394923	XP_008330623.1	O18973	PREDICTED: rab5 GDP/GTP exchange factor	rabgef1	NC_024325.1:4240747-4245714	0.208394	7.88161	5.24111	5e-05
XLOC_008872	103398173	XP_008334919.1	Q8R317	PREDICTED: ubiquilin-1	ubqln1	NC_024328.1:16334208-16339225	0.336532	12.7236	5.24062	5e-05
XLOC_015708	103391340	XP_008325788.1	Q9H7M9	PREDICTED: platelet receptor Gi24 isoform X1	c15h10orf54	NC_024321.1:17447308-17570189	0.506349	19.0712	5.23512	5e-05
XLOC_019536	103395411	XP_008331338.1	P54313	PREDICTED: guanine nucleotide-binding protein G(I)/G(S)/G(T) subunit beta-2	gnb2	NC_024325.1:13641960-13658266	0.619212	23.1668	5.22548	5e-05
XLOC_022974					LOC103398854	NW_007585132.1:125466-131113	0.244951	9.13457	5.22077	5e-05
XLOC_013575	103380376	XP_008310538.1	Q3MHQ7	PREDICTED: lysoplasmalogenase-like protein TMEM86A	tmem86a	NC_024312.1:15119010-15127297	0.226578	8.43944	5.21907	5e-05
XLOC_008051	103396332	XP_008332595.1	Q5VST9	PREDICTED: obscurin	obscn	NC_024326.1:7555446-7599625	0.0787408	2.92983	5.21756	5e-05
XLOC_013655	103388232	XP_008321365.1	Q8BSD5	PREDICTED: SH2 domain-containing adapter protein E-like	LOC103388232	NC_024319.1:4418491-4425146	0.215517	8.00696	5.21538	5e-05
XLOC_006009	103380148	XP_008310199.1	O35779	PREDICTED: class E basic helix-loop-helix protein 41	bhlhe41	NC_024312.1:11556839-11561394	0.216621	8.03175	5.21247	5e-05
XLOC_011592	103388791	XP_008322180.1	B3DJM5	PREDICTED: teashirt homolog 1	tshz1	NC_024319.1:16783287-16818870	0.224177	8.30756	5.21172	5e-05
XLOC_011072	103386091	XP_008318421.1	Q6NUT7	PREDICTED: sortilin-like	LOC103386091	NC_024317.1:5740179-5752648	0.33679	12.4658	5.20999	5e-05
XLOC_013664	103388251	XP_008321383.1	Q99MY8	PREDICTED: histone-lysine N-methyltransferase ASH1L isoform X1	ash1l	NC_024319.1:4955348-4974507	0.154108	5.70193	5.20944	5e-05
XLOC_023149					LOC103399040	NW_007585350.1:6-3157	1.48072	54.4624	5.20089	5e-05
XLOC_022816					LOC103398694	NW_007585122.1:142072-149855	0.209923	7.71653	5.20002	5e-05
XLOC_020402	103396256	XP_008332498.1	P20785	PREDICTED: LOW QUALITY PROTEIN: collagen alpha-1(VI) chain	col6a1	NC_024326.1:5973024-6000464	1.70741	62.7134	5.19889	5e-05
XLOC_017987	103397502	XP_008333994.1	Q5R444	PREDICTED: myocyte-specific enhancer factor 2C isoform X1	mef2c	NC_024328.1:3433867-3508484	0.0925386	3.39639	5.1978	0.0001
XLOC_000095	103392383	XP_008327207.1	Q32NH8	PREDICTED: LOW QUALITY PROTEIN: 1-phosphatidylinositol 4,5-bisphosphate phosphodiesterase delta-4	plcd4	NC_024322.1:16198784-16208415	0.63311	23.2206	5.19681	5e-05
XLOC_000010	103389266	XP_008323215.1	A5D8S0	PREDICTED: centrosomal protein kizuna	kiz	NC_024307.1:636751-669102	0.178553	6.54595	5.19618	5e-05
XLOC_018796	103393870	XP_008329206.1	Q7SYN5	PREDICTED: retinoic acid receptor RXR-beta-A isoform X2	LOC103393870	NC_024324.1:1195538-1202236	0.275026	10.054	5.19205	5e-05
XLOC_022386	103396549	XP_008332897.1	Q66JW3	PREDICTED: thymocyte selection-associated high mobility group box protein TOX isoform X2	tox	NC_024326.1:11223809-11245568	0.11492	4.19048	5.18842	5e-05
XLOC_014328	103389708	XP_008323463.1	O70589	PREDICTED: peripheral plasma membrane protein CASK isoform X1	LOC103389708	NC_024320.1:14636673-14666169	0.379899	13.848	5.18792	5e-05
XLOC_012327	103387486	XP_008320381.1	Q1RLY6	PREDICTED: kynurenine 3-monooxygenase	kmo	NC_024318.1:11331299-11337507	0.235347	8.57752	5.1877	0.0001
XLOC_022014	103398296	XP_008335095.1	Q08117	PREDICTED: amino-terminal enhancer of split-like, partial	LOC103398296	NC_024308.1:10443022-10458102	0.631319	22.9489	5.18391	5e-05
XLOC_001793	103394791	XP_008330447.1	Q14678	PREDICTED: KN motif and ankyrin repeat domain-containing protein 3	kank3	NC_024308.1:4407942-4429333	0.18464	6.69225	5.1797	5e-05
XLOC_017756	103381277	XP_008311776.1	Q96NR8	PREDICTED: retinol dehydrogenase 12	rdh12	NC_024307.1:15630360-15636382	0.269573	9.72928	5.17358	5e-05
XLOC_020590	103396730	XP_008333159.1	Q63ZU3	PREDICTED: myeloid-associated differentiation marker homolog	LOC103396730	NC_024326.1:12932121-12939167	0.543398	19.5954	5.17236	5e-05
XLOC_006660	103380734	XP_008311015.1	P25963	PREDICTED: NF-kappa-B inhibitor alpha-like	LOC103380734	NC_024313.1:3557573-3559941	2.83655	102.134	5.17019	5e-05
XLOC_014059	103389160	XP_008322683.1	P19352	PREDICTED: tropomyosin beta chain isoform X1	LOC103389160	NC_024320.1:3443756-3460204	6.19987	222.637	5.16631	5e-05
XLOC_008154	103382357	XP_008313344.1	Q9QYU4	PREDICTED: ketimine reductase mu-crystallin	crym	NC_024314.1:13097132-13100922	0.380684	13.6695	5.16622	5e-05
XLOC_006338	103380876	XP_008311221.1	P22413	PREDICTED: ectonucleotide pyrophosphatase/phosphodiesterase family member 1-like	LOC103380876	NC_024313.1:5665341-5687408	0.498555	17.865	5.16323	5e-05
XLOC_013520	103393056	XP_008328097.1	Q6EMK4	PREDICTED: vasorin isoform X2	vasn	NC_024323.1:9242672-9331215	0.213337	7.63745	5.16189	5e-05
XLOC_000686	103388292	XP_008321437.1	Q8R1S4	PREDICTED: metastasis suppressor protein 1-like isoform X1	LOC103388292	NC_024319.1:5722610-5769947	0.295842	10.5525	5.15661	5e-05
XLOC_005789	103379679	XP_008309526.1	Q25C36	PREDICTED: olfactomedin-like protein 3	LOC103379679	NC_024312.1:4294246-4296989	0.743263	26.3982	5.15043	5e-05
XLOC_007096	103381734	XP_008312463.1	Q61644	PREDICTED: protein kinase C and casein kinase substrate in neurons protein 1-like isoform X3	LOC103381734	NC_024314.1:5355886-5362473	0.415616	14.7489	5.14921	5e-05
XLOC_022474	103398273	XP_008335052.1	Q6NW40	PREDICTED: RGM domain family member B-like	LOC103398273	NC_024328.1:19863648-19873590	0.232819	8.25885	5.14866	5e-05
XLOC_008806	103383668	XP_008315113.1	Q3KQW7	PREDICTED: microtubule-associated protein futsch-like	LOC103383668	NC_024315.1:7112838-7142505	0.0818688	2.90291	5.14804	5e-05
XLOC_015883	103390668	XP_008324823.1	Q6UWH4	PREDICTED: protein FAM198B	fam198b	NC_024321.1:5301696-5310775	0.212664	7.53836	5.1476	0.0001
XLOC_005439	103380016	XP_008310008.1	P27006	PREDICTED: annexin A2	anxa2	NC_024312.1:8754099-8759487	1.68258	59.606	5.14671	5e-05
XLOC_003709	103383161	XP_008314455.1	Q13310	PREDICTED: polyadenylate-binding protein 4	pabpc4	NC_024307.1:2601638-2613381	0.459568	16.2722	5.14599	5e-05
XLOC_016647	103392428	XP_008327258.1	O54819	PREDICTED: tissue factor pathway inhibitor-like isoform X2	LOC103392428	NC_024322.1:16633910-16657611	1.82878	64.6889	5.14456	5e-05
XLOC_013718	103388367	XP_008321531.1	Q9EQW7	PREDICTED: kinesin-like protein KIF13A	kif13a	NC_024319.1:8100419-8121346	0.15476	5.45724	5.14007	5e-05
XLOC_011368					nedd4	NW_007585109.1:96231-116764	0.508385	17.9258	5.13997	5e-05
XLOC_009829	103384611	XP_008316406.1	Q7TN12	PREDICTED: uncharacterized protein C1orf106 homolog	c10h1orf106	NC_024316.1:3336898-3345602	0.337596	11.9005	5.13957	5e-05
XLOC_009530	103383965	XP_008315535.1		PREDICTED: uncharacterized protein LOC103383965	LOC103383965	NC_024315.1:12883958-12959993	0.944419	33.2394	5.13732	5e-05
XLOC_019401	103395105	XP_008330911.1	Q6MZM0	PREDICTED: hephaestin-like protein 1, partial	hephl1	NC_024325.1:7950152-7959889	0.288885	10.1494	5.13475	5e-05
XLOC_004364	103378592	XP_008308083.1	P17785	PREDICTED: annexin A2-like	LOC103378592	NC_024311.1:174712-185542	0.375955	13.1895	5.13268	0.0001
XLOC_014704	103389044	XP_008322528.1	Q8CG85	PREDICTED: thyroid hormone-induced protein B-like	LOC103389044	NC_024320.1:531019-551089	0.280661	9.83622	5.1312	5e-05
XLOC_018758	103393811	XP_008329121.1	Q28298	PREDICTED: dentin sialophosphoprotein-like	LOC103393811	NC_024324.1:298978-302360	0.222662	7.79269	5.12919	0.0001
XLOC_006619	103384596	XP_008316385.1	Q80XP9	PREDICTED: LOW QUALITY PROTEIN: serine/threonine-protein kinase WNK3	wnk3	NC_024316.1:2961421-2992815	0.0460106	1.59279	5.11345	5e-05
XLOC_009236	103381781	XP_008312528.1	Q96PX1	PREDICTED: RING finger protein 157 isoform X5	rnf157	NC_024314.1:6016431-6030629	0.144556	5.00359	5.11327	5e-05
XLOC_022522					LOC103398353	NW_007585109.1:33836-45020	0.594332	20.5374	5.11084	5e-05
XLOC_013942	103388878	XP_008322298.1	Q5PQZ7	PREDICTED: blood vessel epicardial substance isoform X2	bves	NC_024319.1:19118319-19123330	0.331615	11.4544	5.11025	0.0001
XLOC_016453	103391956	XP_008326667.1	Q8TAD2	PREDICTED: interleukin-17D	il17d	NC_024322.1:8884213-8886563	0.433714	14.9583	5.10806	5e-05
XLOC_016657	103396751	XP_008333194.1	Q6NV32	PREDICTED: prothymosin alpha	ptma	NC_024308.1:8260347-8268650	5.16646	177.44	5.10201	5e-05
XLOC_001907	103397689	XP_008334272.1	O00482	PREDICTED: nuclear receptor subfamily 5 group A member 2-like	LOC103397689	NC_024328.1:5871784-5883210	0.178402	6.11803	5.09986	0.0001
XLOC_004725	103379305	XP_008309029.1	O57579	PREDICTED: aminopeptidase N-like isoform X1	LOC103379305	NC_024311.1:16749222-16765214	0.548744	18.8176	5.09981	5e-05
XLOC_013059	103388155	XP_008321264.1	B2RYD2	PREDICTED: epithelial splicing regulatory protein 1 isoform X4	esrp1	NC_024319.1:3967666-3980015	0.11026	3.77945	5.0992	0.0003
XLOC_016304	103391673	XP_008326252.1	Q90X46	PREDICTED: G-protein coupled receptor 161	gpr161	NC_024322.1:2884289-2890844	0.301247	10.2651	5.09066	5e-05
XLOC_011816	103386423	XP_008318898.1	Q8N5D6	PREDICTED: globoside alpha-1,3-N-acetylgalactosaminyltransferase 1-like isoform X2	LOC103386423	NC_024317.1:13084452-13087242	0.253156	8.62575	5.09055	0.00075
XLOC_001882	103390767	XP_008324985.1	O15068	PREDICTED: proto-oncogene DBL	mcf2	NC_024321.1:8027370-8046432	0.119753	4.07692	5.08935	5e-05
XLOC_005605	103380480	XP_008310710.1	Q2EY13	PREDICTED: protogenin B-like	LOC103380480	NC_024312.1:16354863-16367701	0.096604	3.27911	5.08508	0.0001
XLOC_002812	103376997	XP_008305822.1	Q9H336	PREDICTED: cysteine-rich secretory protein LCCL domain-containing 1	crispld1	NC_024309.1:4540220-4554545	0.289839	9.8316	5.0841	5e-05
XLOC_006053	103380230	XP_008310302.1	Q3TEI4	PREDICTED: uncharacterized protein C15orf39 homolog	c6h15orf39	NC_024312.1:12382579-12401053	0.362331	12.2703	5.08171	0.0002
XLOC_002651	103376687	XP_008305385.1	Q8VEL9	PREDICTED: GTP-binding protein REM 2-like isoform X2	LOC103376687	NC_024308.1:16681807-16686297	0.211477	7.15603	5.08059	5e-05
XLOC_014970	103389641	XP_008323370.1	Q90953	PREDICTED: versican core protein-like	LOC103389641	NC_024320.1:12407889-12435559	0.083176	2.81205	5.07931	5e-05
XLOC_003383	103377476	XP_008306525.1	Q6R5N8	PREDICTED: toll-like receptor 13 isoform X3	LOC103377476	NC_024309.1:15029945-15035638	0.194221	6.56243	5.07846	5e-05
XLOC_018547	103394359	XP_008329849.1	Q92831	PREDICTED: histone acetyltransferase KAT2B	kat2b	NC_024324.1:9981535-9988384	0.167323	5.64822	5.07709	5e-05
XLOC_001804	103394530	XP_008330100.1	P02639	PREDICTED: uncharacterized abhydrolase domain-containing protein DDB_G0269086-like	LOC103394530	NC_024324.1:12368069-12374548	1.12664	37.9975	5.07581	5e-05
XLOC_011332	103386666	XP_008319283.1	Q17QE2	PREDICTED: LIM and cysteine-rich domains protein 1-like	LOC103386666	NC_024317.1:17712270-17721831	0.189384	6.37924	5.074	5e-05
XLOC_014553	103390232	XP_008324236.1	O08675	PREDICTED: proteinase-activated receptor 3-like	LOC103390232	NC_024320.1:24457875-24462640	0.47249	15.9136	5.07383	5e-05
XLOC_002101	103376669	XP_008305355.1	Q8K4C0	PREDICTED: dimethylaniline monooxygenase	LOC103376669	NC_024308.1:16865611-16871713	0.154395	5.19856	5.07342	0.0001
XLOC_011560	103385914	XP_008318162.1	Q9DCP2	PREDICTED: sodium-coupled neutral amino acid transporter 3-like isoform X1	LOC103385914	NC_024317.1:3496418-3519103	0.201208	6.74928	5.06797	0.0001
XLOC_001958	103398452	XP_008335309.1	O75293	PREDICTED: growth arrest and DNA damage-inducible protein GADD45 beta	gadd45b	NC_024308.1:10562369-10563824	1.05259	35.1706	5.06235	5e-05
XLOC_010188	103386815	XP_008319448.1	P55058	PREDICTED: phospholipid transfer protein	pltp	NC_024317.1:20127526-20132849	0.293631	9.74321	5.05232	0.0001
XLOC_005575	103380393	XP_008310565.1	P70434	PREDICTED: interferon regulatory factor 7 isoform X2	irf7	NC_024312.1:14682192-14686367	0.593217	19.6674	5.0511	5e-05
XLOC_003805	103378354	XP_008307763.1	P53544	PREDICTED: homeobox expressed in ES cells 1-like isoform X2	LOC103378354	NC_024310.1:15435207-15436993	2.21832	73.4956	5.05012	5e-05
XLOC_013463	103389015	XP_008322493.1	Q9ESS6	PREDICTED: basal cell adhesion molecule isoform X2	bcam	NC_024319.1:21741540-21786243	0.85789	28.3794	5.04791	5e-05
XLOC_018102	103393231	XP_008328337.1	P33076	PREDICTED: MHC class II transactivator isoform X2	ciita	NC_024323.1:11648215-11659250	0.254474	8.4111	5.04671	5e-05
XLOC_018817					LOC103393899	NC_024324.1:1761545-1762864	1.96303	64.8838	5.04671	5e-05
XLOC_000625	103387039	XP_008319760.1	Q04756	PREDICTED: LOW QUALITY PROTEIN: hepatocyte growth factor activator	hgfac	NC_024307.1:25322284-25335783	0.240809	7.95692	5.04625	5e-05
XLOC_021772	103397749	XP_008334339.1	Q8N1W1	PREDICTED: LOW QUALITY PROTEIN: rho guanine nucleotide exchange factor 28-like	LOC103397749	NC_024328.1:9406832-9464783	0.131461	4.34046	5.04514	5e-05
XLOC_021782	103397822	XP_008334438.1	Q5XNR9	PREDICTED: leukemia inhibitory factor receptor-like	LOC103397822	NC_024328.1:9406832-9464783	0.131461	4.34046	5.04514	5e-05
XLOC_007297	103382387	XP_008313402.1	Q9P227	PREDICTED: rho GTPase-activating protein 23-like	LOC103382387	NC_024314.1:15168003-15188418	0.0966226	3.18832	5.04429	5e-05
XLOC_018750	103393770	XP_008329070.1	Q67EQ1	PREDICTED: CD209 antigen-like protein C	LOC103393770	NC_024324.1:213573-215717	1.05125	34.6065	5.04087	5e-05
XLOC_013091	103388230	XP_008321362.1	Q0VCM0	PREDICTED: protein S100-A1-like	LOC103388230	NC_024319.1:4453416-4460118	13.1928	433.27	5.03745	5e-05
XLOC_020671	103395825	XP_008331846.1	D3ZWE7	PREDICTED: HORMA domain-containing protein 1-like	LOC103395825	NC_024326.1:316364-319255	2.50912	82.3622	5.03673	5e-05
XLOC_022896	103390727	XP_008324908.1	Q8K1P8	PREDICTED: monocarboxylate transporter 8	slc16a2	NC_024321.1:7411737-7436582	0.101927	3.34201	5.03511	5e-05
XLOC_003006	103377404	XP_008306425.1	Q9ZWC6	PREDICTED: F-box/LRR-repeat protein 16-like	LOC103377404	NC_024309.1:13369203-13372524	1.16439	38.0911	5.0318	5e-05
XLOC_015950	103390845	XP_008325115.1	Q56V19	PREDICTED: muscleblind-like protein 3	LOC103390845	NC_024321.1:8706579-8729953	0.205406	6.71873	5.03164	5e-05
XLOC_000413	103381121	XP_008311563.1	Q5XIT1	PREDICTED: microtubule-associated protein RP/EB family member 3 isoform X2	mapre3	NC_024313.1:10504839-10512149	0.269136	8.79893	5.03092	5e-05
XLOC_013543	103386763	XP_008319394.1	Q9UBG7	PREDICTED: recombining binding protein suppressor of hairless-like protein	rbpjl	NC_024317.1:19543683-19554132	0.672658	21.9885	5.03073	5e-05
XLOC_018702	103394667	XP_008330302.1	Q5ZI04	PREDICTED: protein FAM49A-like isoform X1	LOC103394667	NC_024324.1:13980667-14003829	0.140082	4.56732	5.027	5e-05
XLOC_020021					LOC103395438	NC_024325.1:13952185-13957279	0.306501	9.98426	5.02569	5e-05
XLOC_014847	103381612	XP_008312269.1	Q99PD6	PREDICTED: transforming growth factor beta-1-induced transcript 1 protein	tgfb1i1	NC_024314.1:3596199-3607944	0.200184	6.51953	5.02537	0.0007
XLOC_000779	103381209	XP_008311689.1	P35822	PREDICTED: receptor-type tyrosine-protein phosphatase kappa isoform X11	ptprk	NC_024313.1:12054925-12106865	0.38014	12.3794	5.02526	5e-05
XLOC_008855	103383794	XP_008315311.1	A5A6N6	PREDICTED: epithelial membrane protein 2-like	LOC103383794	NC_024315.1:9140076-9152240	0.821808	26.7133	5.02262	0.0005
XLOC_001683	103391682	XP_008326266.1	P34810	PREDICTED: macrosialin, partial	cd68	NC_024307.1:33718046-33725515	4.0439	131.447	5.02258	5e-05
	103383871	XP_008315410.1	Q0V8J4	PREDICTED: von Willebrand factor A domain-containing protein 7-like	LOC103383871	NC_024315.1:11361788-11380231	0.351351	11.3923	5.019	5e-05
XLOC_013794	103388505	XP_008321758.1	P51693	PREDICTED: amyloid-like protein 1	aplp1	NC_024319.1:10531238-10561745	0.133832	4.33596	5.01785	5e-05
XLOC_009004	103384084	XP_008315682.1	P37892	PREDICTED: carboxypeptidase E isoform X2	cpe	NC_024315.1:14952102-14964198	0.249936	8.08914	5.01636	5e-05
XLOC_011529	103385857	XP_008318084.1	Q5REN1	PREDICTED: filamin-binding LIM protein 1	fblim1	NC_024317.1:2584364-2588995	0.265888	8.58272	5.01254	5e-05
XLOC_009200	103383252	XP_008314561.1	Q7RTR2	PREDICTED: LOW QUALITY PROTEIN: protein NLRC3-like, partial	LOC103383252	NC_024307.1:2110650-2117920	1.24618	40.2099	5.01196	5e-05
XLOC_005735	103379561	XP_008309377.1	Q07DW4	PREDICTED: LOW QUALITY PROTEIN: cortactin-binding protein 2-like, partial	LOC103379561	NC_024312.1:1601822-1645471	0.285852	9.21048	5.00994	5e-05
XLOC_013964	103388934	XP_008322376.1	Q6NYI0	PREDICTED: homocysteine-responsive endoplasmic reticulum-resident ubiquitin-like domain member 2 protein	LOC103388934	NC_024319.1:20223084-20229403	1.28876	41.3138	5.00257	5e-05
XLOC_001851	103396030	XP_008332196.1	Q1LZH7	PREDICTED: KN motif and ankyrin repeat domain-containing protein 4	kank4	NC_024308.1:6878507-6935232	0.155072	4.95529	4.99797	5e-05
XLOC_020330	103396141	XP_008332344.1	Q8JFP1	PREDICTED: eukaryotic initiation factor 4A-II	eif4a2	NC_024326.1:4167840-4172990	3.09887	98.7596	4.9941	5e-05
XLOC_017533	103393262	XP_008328384.1	Q80X72	PREDICTED: leucine-rich repeat-containing protein 15-like	LOC103393262	NC_024308.1:1335140-1343504	0.212532	6.75498	4.9902	5e-05
XLOC_022335	103379446	XP_008309214.1	Q3U288	PREDICTED: zinc finger protein 710	znf710	NC_024312.1:208066-216822	0.080171	2.54781	4.99003	0.0001
XLOC_020794	103396149	XP_008332355.1		PREDICTED: major facilitator superfamily domain-containing protein 8-like	LOC103396149	NC_024326.1:4087576-4130220	0.335609	10.6206	4.98395	5e-05
XLOC_012969	103388033	XP_008321100.1	P37217	PREDICTED: early activation antigen CD69-like, partial	LOC103388033	NC_024319.1:1192519-1194227	1.43743	45.2506	4.97637	5e-05
XLOC_003603	103382195	XP_008313117.1	O14745	PREDICTED: LOW QUALITY PROTEIN: Na(+)/H(+) exchange regulatory cofactor NHE-RF1	slc9a3r1	NC_024314.1:14989468-14998608	1.42111	44.603	4.97205	5e-05
XLOC_022417	103377733	XP_008306869.1	Q7ZTU9	PREDICTED: T-box transcription factor TBX2 isoform X2	tbx2	NC_024310.1:4676915-4684522	0.297139	9.31672	4.97061	5e-05
XLOC_012865	103378382	XP_008307792.1	Q8K4G1	PREDICTED: latent-transforming growth factor beta-binding protein 4	ltbp4	NC_024310.1:15234539-15265163	0.108237	3.39031	4.96916	5e-05
XLOC_005181	103379444	XP_008309211.1	Q8BLB8	PREDICTED: ankyrin repeat domain-containing protein 34C	ankrd34c	NC_024312.1:172856-190934	0.439252	13.725	4.96561	5e-05
XLOC_001699	103388654	XP_008321961.1	O08746	PREDICTED: matrilin-2	matn2	NC_024319.1:12761720-12768459	0.31111	9.71995	4.96545	5e-05
XLOC_011783	103386322	XP_008318744.1	P19382	PREDICTED: protein snail homolog Sna-like	LOC103386322	NC_024317.1:11614488-11622358	0.295108	9.20173	4.96259	5e-05
XLOC_011598	103385984	XP_008318266.1	Q86VW2	PREDICTED: rho guanine nucleotide exchange factor 25	arhgef25	NC_024317.1:4166311-4181265	0.350848	10.9267	4.96087	5e-05
XLOC_019584	103395550	XP_008331514.1	A5PF48	PREDICTED: unconventional myosin-Ic-like	LOC103395550	NC_024325.1:15431422-15466103	1.64636	51.1641	4.95778	5e-05
XLOC_005903	103379925	XP_008309868.1	Q3UZZ4	PREDICTED: olfactomedin-4-like	LOC103379925	NC_024312.1:6970835-6975254	0.703821	21.8457	4.95599	5e-05
XLOC_008346	103382691	XP_008313786.1	Q7SYB5	PREDICTED: differentially expressed in FDCP 6 homolog	LOC103382691	NC_024314.1:19540583-19547300	0.160012	4.95329	4.95213	5e-05
XLOC_013552	103387941	XP_008320975.1	Q5XJ10	PREDICTED: glyceraldehyde-3-phosphate dehydrogenase	gapdh	NC_024319.1:2155518-2159889	4.47136	137.948	4.94727	5e-05
XLOC_020860	103396226	XP_008332458.1	P15988	PREDICTED: collagen alpha-2(VI) chain-like	LOC103396226	NC_024326.1:6007601-6022272	1.14123	35.2031	4.94704	5e-05
XLOC_001491	103387248	XP_008320021.1	Q6AYC4	PREDICTED: macrophage-capping protein	capg	NC_024307.1:25600243-25608747	0.623521	19.1961	4.94423	5e-05
XLOC_001033	103377140	XP_008306025.1	P17948	PREDICTED: vascular endothelial growth factor receptor 1-like	LOC103377140	NC_024309.1:9249154-9262846	0.247235	7.58888	4.93993	5e-05
XLOC_008052	103381967	XP_008312818.1	Q14153	PREDICTED: protein FAM53B isoform X3	fam53b	NC_024314.1:9522510-9530555	1.16363	35.698	4.93914	5e-05
XLOC_013289	103388661	XP_008321981.1	Q9QXS1	PREDICTED: plectin-like isoform X12	LOC103388661	NC_024319.1:13567397-13668920	0.494129	15.1132	4.93478	5e-05
XLOC_012281	103387390	XP_008320227.1	Q9CZ52	PREDICTED: anthrax toxin receptor 1-like	LOC103387390	NC_024318.1:9715666-9737108	0.208396	6.37332	4.93465	5e-05
XLOC_005352					LOC103379848	NC_024312.1:5936339-5937971	0.645313	19.7315	4.93435	5e-05
XLOC_018319	103393803	XP_008329114.1	Q13822	PREDICTED: ectonucleotide pyrophosphatase/phosphodiesterase family member 2-like	LOC103393803	NC_024324.1:487509-499431	1.28065	39.1002	4.93222	5e-05
XLOC_012323	103390597	XP_008324739.1	Q8R361	PREDICTED: rab11 family-interacting protein 5 isoform X2	rab11fip5	NC_024321.1:2399089-2411225	0.0611116	1.86551	4.93198	5e-05
XLOC_012442	103387732	XP_008320713.1	Q8AYD0	PREDICTED: cadherin-5-like	LOC103387732	NC_024318.1:16251506-16265457	0.159465	4.8652	4.93119	5e-05
XLOC_020775	103396090	XP_008332270.1	O93510	PREDICTED: gelsolin-like	LOC103396090	NC_024326.1:4595395-4606254	1.18186	35.9506	4.92688	5e-05
XLOC_015687	103391270	XP_008325686.1	Q9NR99	PREDICTED: matrix-remodeling-associated protein 5-like	LOC103391270	NC_024321.1:16588482-16632345	0.348038	10.5845	4.92656	5e-05
XLOC_017509	103393152	XP_008328240.1	Q86FQ0	PREDICTED: cytolysin Src-1-like	LOC103393152	NC_024323.1:10391107-10393180	2.72834	82.9108	4.92547	5e-05
XLOC_007339	103382313	XP_008313281.1	P86882	PREDICTED: hemoglobin subunit alpha-like	LOC103382313	NC_024314.1:13619272-13620443	93.6513	2842.81	4.92388	5e-05
XLOC_005228	103379543	XP_008309348.1	P00178	PREDICTED: cytochrome P450 2F2-like	LOC103379543	NC_024312.1:1963435-1977944	0.48034	14.569	4.9227	5e-05
XLOC_016937	103392028	XP_008326770.1	O15344	PREDICTED: E3 ubiquitin-protein ligase Midline-1-like isoform X1	LOC103392028	NC_024322.1:9852008-9874172	0.395679	11.9803	4.92019	5e-05
XLOC_005151	103379396	XP_008309155.1	Q5ZPR3	PREDICTED: CD276 antigen isoform X1	cd276	NC_024311.1:18473806-18529137	0.745437	22.5548	4.91921	5e-05
XLOC_011873	103386555	XP_008319106.1	Q9H936	PREDICTED: mitochondrial glutamate carrier 1-like	LOC103386555	NC_024317.1:15346323-15352435	1.17169	35.147	4.90674	5e-05
XLOC_015696	103381034	XP_008311418.1	A2AHJ4	PREDICTED: PH-interacting protein	phip	NC_024313.1:8613879-8641508	0.24398	7.31376	4.90578	5e-05
XLOC_012101	103387016	XP_008319737.1	Q6PDK8	PREDICTED: E3 ubiquitin-protein ligase DTX4-like isoform X2	LOC103387016	NC_024307.1:25263361-25275689	0.286751	8.57639	4.9025	5e-05
XLOC_020291	103395979	XP_008332079.1	O94967	PREDICTED: WD repeat-containing protein 47-like	LOC103395979	NC_024326.1:2521363-2539501	0.230999	6.88418	4.89732	5e-05
XLOC_007127	103381803	XP_008312569.1	Q9JM96	PREDICTED: cdc42 effector protein 4	cdc42ep4	NC_024314.1:6632787-6648832	0.260334	7.72698	4.89147	5e-05
XLOC_006633	103380669	XP_008310920.1	O42132	PREDICTED: estrogen receptor isoform X2	esr1	NC_024313.1:1559415-1568817	0.218435	6.47648	4.88994	5e-05
XLOC_002731	103398015	XP_008334715.1	Q1LXK4	PREDICTED: putative helicase MOV-10	mov10	NC_024328.1:14558797-14569042	0.821677	24.349	4.88915	5e-05
XLOC_019403	103395110	XP_008330915.1	P79110	PREDICTED: tricarboxylate transport protein, mitochondrial-like	LOC103395110	NC_024325.1:7996853-8006306	0.207993	6.16253	4.88892	5e-05
XLOC_006043	103380220	XP_008310291.1	Q9QUR8	PREDICTED: semaphorin-7A-like isoform X1	LOC103380220	NC_024312.1:12295748-12304088	0.909093	26.9067	4.88739	5e-05
XLOC_011834	103391325	XP_008325768.1	Q5RFN7	PREDICTED: SH3 domain-binding glutamic acid-rich-like protein	sh3bgrl	NC_024321.1:18291304-18301101	3.96617	117.252	4.88572	5e-05
XLOC_015465					sox7	NW_007585122.1:27769-31025	0.235475	6.94678	4.8827	5e-05
XLOC_020862	103396219	XP_008332448.1	Q9HCP6	PREDICTED: protein-cysteine N-palmitoyltransferase HHAT-like protein	LOC103396219	NC_024326.1:6129956-6159387	0.303158	8.92276	4.87935	5e-05
XLOC_002520					LOC103398779	NW_007585126.1:145238-153307	0.625777	18.3837	4.87664	5e-05
XLOC_001969					LOC103398788	NW_007585126.1:145238-153307	0.625777	18.3837	4.87664	5e-05
XLOC_013855	103388696	XP_008322033.1	P43235	PREDICTED: cathepsin K	ctsk	NC_024319.1:14662603-14673509	1.91572	56.2267	4.8753	5e-05
XLOC_012368	103387563	XP_008320485.1	Q13797	PREDICTED: integrin alpha-9	itga9	NC_024318.1:12944985-12988907	0.078755	2.30732	4.8727	0.00035
XLOC_001635	103390624	XP_008324768.1	O88280	PREDICTED: slit homolog 3 protein-like	LOC103390624	NC_024321.1:3020848-3119556	0.150802	4.4143	4.87146	5e-05
XLOC_016001	103390897	XP_008325179.1	O76093	PREDICTED: fibroblast growth factor 18-like	LOC103390897	NC_024321.1:9513695-9522159	0.120551	3.52552	4.87013	0.0001
XLOC_018789	103393838	XP_008329162.1	Q03519	PREDICTED: antigen peptide transporter 2-like isoform X2	LOC103393838	NC_024324.1:806292-811932	0.820429	23.9796	4.86928	5e-05
XLOC_004026	103377755	XP_008306910.1	Q9Y2D1	PREDICTED: cyclic AMP-dependent transcription factor ATF-5 isoform X1	atf5	NC_024310.1:5389820-5401581	0.487994	14.2581	4.86878	5e-05
	103399873	XP_008336734.1	Q864Z2	PREDICTED: regulator of G-protein signaling 5-like	LOC103399873	NC_024308.1:13405428-13414708	0.783574	22.8742	4.86751	5e-05
XLOC_003045	103377464	XP_008306509.1	Q08289	PREDICTED: voltage-dependent L-type calcium channel subunit beta-2 isoform X5	cacnb2	NC_024309.1:14931813-14987973	0.288686	8.41823	4.86595	5e-05
XLOC_022595	103397679	XP_008334260.1	Q98SV1	PREDICTED: LOW QUALITY PROTEIN: selenoprotein P	sepp1	NC_024328.1:6210964-6214197	12.3404	359.439	4.86429	5e-05
XLOC_010502	103384870	XP_008316782.1	P61589	PREDICTED: transforming protein RhoA-like	LOC103384870	NC_024316.1:7861058-7865803	2.60537	75.8787	4.86414	5e-05
XLOC_001976	103383581	XP_008314992.1	Q5UE93	PREDICTED: phosphoinositide 3-kinase regulatory subunit 6 isoform X1	pik3r6	NC_024315.1:6153082-6171354	0.734072	21.3406	4.86154	5e-05
XLOC_011595	103385957	XP_008318225.1	Q5M889	PREDICTED: apolipoprotein F	apof	NC_024317.1:4128501-4130624	0.287543	8.34787	4.85956	5e-05
XLOC_012217	103387267	XP_008320044.1	Q8NAP3	PREDICTED: uncharacterized protein LOC103387267	LOC103387267	NC_024307.1:25635261-25649249	0.574069	16.6599	4.85901	5e-05
XLOC_005836	103376707	XP_008305411.1	Q8AXC7	PREDICTED: platelet-derived growth factor receptor alpha isoform X2	pdgfra	NC_024308.1:16484177-16510251	0.524308	15.2117	4.85863	5e-05
XLOC_019123	103394560	XP_008330168.1	Q53G44	PREDICTED: interferon-induced protein 44-like isoform X3	LOC103394560	NC_024308.1:4657807-4662867	1.30463	37.8161	4.85729	5e-05
XLOC_005974	103380080	XP_008310102.1	Q61329	PREDICTED: zinc finger homeobox protein 3-like	LOC103380080	NC_024312.1:10082689-10100824	0.0431962	1.24987	4.85473	5e-05
XLOC_008252	103382499	XP_008313538.1	O43657	PREDICTED: 23 kDa integral membrane protein-like	LOC103382499	NC_024314.1:17059585-17068869	5.614	162.149	4.85215	5e-05
XLOC_004615	103379083	XP_008308729.1	O35182	PREDICTED: mothers against decapentaplegic homolog 6-like	LOC103379083	NC_024311.1:11886966-11911527	0.222789	6.43324	4.85179	0.0001
XLOC_001857	103396129	XP_008332328.1	P19336	PREDICTED: protein CYR61	cyr61	NC_024308.1:7295148-7297749	0.649533	18.7052	4.84789	5e-05
XLOC_009806	103384589	XP_008316375.1	O43306	PREDICTED: adenylate cyclase type 6-like isoform X2	LOC103384589	NC_024316.1:2814007-2850084	0.227183	6.5337	4.84597	5e-05
XLOC_022807					LOC103398680	NW_007585121.1:111624-123222	0.109172	3.13673	4.84459	0.0001
XLOC_007989	103381814	XP_008312583.1	P02457	PREDICTED: collagen alpha-1(I) chain-like	LOC103381814	NC_024314.1:6967312-6982384	13.4965	387.157	4.84226	5e-05
XLOC_012069	103383941	XP_008315507.1	P98161	PREDICTED: polycystin-1 isoform X1	pkd1	NC_024315.1:12721073-12758114	0.194031	5.56428	4.84184	5e-05
XLOC_014331	103389701	XP_008323452.1	P97857	PREDICTED: A disintegrin and metalloproteinase with thrombospondin motifs 1	adamts1	NC_024320.1:14932919-14940244	2.4569	70.4326	4.84133	5e-05
XLOC_010053	103391060	XP_008325403.1	Q28FF3	PREDICTED: major facilitator superfamily domain-containing protein 7	mfsd7	NC_024321.1:12095047-12100900	0.573503	16.4355	4.84087	5e-05
XLOC_000655	103387600	XP_008320544.1	Q8K212	PREDICTED: phosphofurin acidic cluster sorting protein 2-like isoform X2	LOC103387600	NC_024318.1:14062298-14104745	0.700814	20.024	4.83655	5e-05
XLOC_016675	103392505	XP_008327347.1	Q04721	PREDICTED: LOW QUALITY PROTEIN: neurogenic locus notch homolog protein 2-like	LOC103392505	NC_024323.1:153561-183099	0.149031	4.25711	4.83618	5e-05
XLOC_006791	103398878	XP_008335859.1	Q8WX93	PREDICTED: palladin isoform X2	palld	NC_024308.1:10757502-10798672	0.554731	15.815	4.83336	5e-05
XLOC_015109	103389932	XP_008323794.1	Q9JKD6	PREDICTED: claudin-5-like	LOC103389932	NC_024320.1:17908539-17910120	0.412432	11.7527	4.83269	0.0001
XLOC_020380	103389990	XP_008323883.1	Q8BFY9	PREDICTED: transportin-1	tnpo1	NC_024320.1:18597934-18620188	0.178875	5.08277	4.82859	5e-05
XLOC_003636	103378024	XP_008307290.1	Q5PRC1	PREDICTED: lipoma HMGIC fusion partner	lhfp	NC_024310.1:10257481-10302094	0.379826	10.7923	4.82851	5e-05
XLOC_003532	103377797	XP_008306977.1	Q5R4N8	PREDICTED: alpha-2-macroglobulin-like	LOC103377797	NC_024310.1:5440117-5441771	1.34192	38.0878	4.82696	5e-05
XLOC_002937	103377244	XP_008306212.1	P98200	PREDICTED: probable phospholipid-transporting ATPase IB isoform X2	atp8a2	NC_024309.1:10189734-10242898	0.549176	15.5551	4.82398	5e-05
XLOC_022010	103382942	XP_008314147.1	Q62635	PREDICTED: mucin-19	muc19	NC_024314.1:27099795-27116285	0.185682	5.25106	4.8217	5e-05
XLOC_005346	103392996	XP_008328017.1	Q6F2E7	PREDICTED: transcription factor SOX-9	sox9	NC_024323.1:8562192-8566844	0.358762	10.145	4.82159	5e-05
	103379442	XP_008309209.1	Q96L96	PREDICTED: alpha-protein kinase 3-like	LOC103379442	NC_024312.1:37199-53939	0.206032	5.81297	4.81833	5e-05
XLOC_007317	103382359	XP_008313349.1	Q7Z434	PREDICTED: LOW QUALITY PROTEIN: mucin-5AC-like	LOC103382359	NC_024307.1:16746628-16753417	0.221772	6.24906	4.81649	5e-05
XLOC_019189	103394661	XP_008330291.1	Q1LWM5	PREDICTED: LOW QUALITY PROTEIN: uncharacterized protein KIAA1522 homolog	kiaa1522	NC_024324.1:14098242-14114040	0.385483	10.8432	4.81398	5e-05
XLOC_000372	103392406	XP_008327231.1	Q9I9R3	PREDICTED: solute carrier family 40 member 1 isoform X1	slc40a1	NC_024322.1:16346040-16354805	0.252432	7.10001	4.81385	5e-05
XLOC_002008	103399850	XP_008336704.1	P15924	PREDICTED: desmoplakin-like isoform X2	LOC103399850	NC_024308.1:13010019-13029555	0.0461007	1.29634	4.81352	5e-05
XLOC_013422	103388938	XP_008322388.1	Q71M36	PREDICTED: chondroitin sulfate proteoglycan 5 isoform X6	cspg5	NC_024319.1:20340249-20380344	0.217867	6.11363	4.81051	5e-05
XLOC_018721	103393823	XP_008329137.1	P06731	PREDICTED: carcinoembryonic antigen-related cell adhesion molecule 1-like	LOC103393823	NC_024324.1:928021-937399	0.562328	15.7016	4.80335	5e-05
XLOC_004385	103378620	XP_008308116.1	P59046	PREDICTED: NACHT, LRR and PYD domains-containing protein 12-like	LOC103378620	NC_024311.1:381628-393790	0.292964	8.15495	4.79888	5e-05
XLOC_001430	103385902	XP_008318150.1	Q63ZU3	PREDICTED: myeloid-associated differentiation marker homolog	LOC103385902	NC_024307.1:23123624-23126779	0.947273	26.3451	4.79761	5e-05
XLOC_002012	103380310	XP_008310428.1	P97814	PREDICTED: proline-serine-threonine phosphatase-interacting protein 1 isoform X2	pstpip1	NC_024312.1:13507690-13516394	0.780886	21.697	4.79624	5e-05
XLOC_021599	103380311	XP_008310430.1	Q62703	PREDICTED: reticulocalbin-2	rcn2	NC_024312.1:13507690-13516394	0.780886	21.697	4.79624	5e-05
XLOC_004119	103377986	XP_008307235.1	Q4V8H8	PREDICTED: EH domain-containing protein 2 isoform X1	ehd2	NC_024310.1:9499978-9507194	3.82529	106.191	4.79495	5e-05
XLOC_011165	103386254	XP_008318654.1	O75410	PREDICTED: LOW QUALITY PROTEIN: transforming acidic coiled-coil-containing protein 1-like, partial	LOC103386254	NC_024317.1:9316682-9336128	0.312773	8.67849	4.79426	5e-05
XLOC_013859	103388716	XP_008322062.1	Q90999	PREDICTED: TGF-beta receptor type-2-like	LOC103388716	NC_024319.1:15428507-15456930	0.809481	22.4054	4.7907	5e-05
XLOC_019994	103395395	XP_008331322.1	P22681	PREDICTED: E3 ubiquitin-protein ligase CBL-like	LOC103395395	NC_024325.1:13322410-13339283	0.0880784	2.43669	4.78999	0.00045
XLOC_005929	103380007	XP_008309991.1	O08739	PREDICTED: AMP deaminase 3-like isoform X2	LOC103380007	NC_024312.1:8273931-8284669	0.505825	13.955	4.78601	5e-05
XLOC_003481	103377649	XP_008306744.1		PREDICTED: CLOCK-interacting pacemaker-like	LOC103377649	NC_024310.1:2269749-2275645	0.161493	4.45194	4.78489	0.0001
XLOC_012613	103387129	XP_008319866.1	Q14865	PREDICTED: AT-rich interactive domain-containing protein 5B	arid5b	NC_024318.1:5454201-5478349	0.139033	3.83057	4.78406	5e-05
XLOC_005643	103380524	XP_008310760.1	Q04791	PREDICTED: liver carboxylesterase 2-like	LOC103380524	NC_024312.1:18078900-18085075	0.844639	23.2565	4.78316	5e-05
XLOC_002771	103391093	XP_008325452.1	O93390	PREDICTED: SPARC	sparc	NC_024321.1:12932025-12944419	10.2868	283.119	4.78254	5e-05
XLOC_006896	103381240	XP_008311729.1	P24043	PREDICTED: laminin subunit alpha-2	lama2	NC_024313.1:11866303-11984602	0.510051	14.032	4.78193	5e-05
XLOC_008347	103382709	XP_008313812.1	Q9WTV6	PREDICTED: LOW QUALITY PROTEIN: ubl carboxyl-terminal hydrolase 18-like	LOC103382709	NC_024314.1:19722956-19727649	0.688678	18.9102	4.77919	5e-05
XLOC_001578	103389258	XP_008322816.1	P49767	PREDICTED: vascular endothelial growth factor C-like	LOC103389258	NC_024320.1:4838038-4857113	0.155444	4.26555	4.77827	0.0006
XLOC_004325	103378500	XP_008307969.1	Q9C000	PREDICTED: uncharacterized protein LOC103378500	LOC103378500	NC_024310.1:17295161-17308424	0.208106	5.70726	4.77741	5e-05
XLOC_018637	103377243	XP_008306210.1	Q2WFL8	PREDICTED: protein shisa-2 homolog	shisa2	NC_024309.1:10243722-10251745	0.242546	6.64196	4.77528	5e-05
XLOC_013941	103388876	XP_008322295.1	F8W2M1	PREDICTED: E3 ubiquitin-protein ligase HACE1 isoform X1	hace1	NC_024319.1:19100083-19117396	0.218103	5.96466	4.77336	5e-05
XLOC_015163	103390068	XP_008323999.1	O88207	PREDICTED: collagen alpha-1(XI) chain-like	LOC103390068	NC_024320.1:20246926-20321444	0.729863	19.95	4.77262	5e-05
XLOC_013742	103388415	XP_008321596.1	Q5R941	PREDICTED: peptidyl-prolyl cis-trans isomerase FKBP14	fkbp14	NC_024319.1:8855934-8857578	0.794513	21.6502	4.76816	5e-05
XLOC_005863	103393925	XP_008329274.1	Q503C8	PREDICTED: nudC domain-containing protein 1 isoform X1	nudcd1	NC_024324.1:1953171-2007833	1.05005	28.4622	4.76051	5e-05
XLOC_017112	103379748	XP_008309629.1	P16885	PREDICTED: 1-phosphatidylinositol 4,5-bisphosphate phosphodiesterase gamma-2	plcg2	NC_024312.1:4867883-4881141	0.735616	19.9266	4.7596	5e-05
XLOC_015244	103390287	XP_008324320.1	Q60793	PREDICTED: Krueppel-like factor 4	LOC103390287	NC_024320.1:25713858-25723456	0.165751	4.489	4.75931	5e-05
XLOC_009863	103384687	XP_008316518.1	P80971	PREDICTED: cytochrome c oxidase subunit 4 isoform 2, mitochondrial-like	LOC103384687	NC_024316.1:4816000-4822413	3.26255	88.3448	4.75907	5e-05
XLOC_013305	103388700	XP_008322039.1	B5XE27	PREDICTED: alpha-endosulfine	LOC103388700	NC_024319.1:14596580-14602073	0.467159	12.6395	4.75789	5e-05
XLOC_009469	103388586	XP_008321862.1	Q8C0F9	PREDICTED: inactive serine protease 35	prss35	NC_024319.1:11402916-11407968	0.226569	6.1298	4.75782	0.0001
XLOC_019641	103395763	XP_008331776.1	Q3TI53	PREDICTED: trichohyalin-like	LOC103395763	NC_024325.1:16792128-16794765	0.278021	7.51553	4.75661	0.0001
XLOC_019820	103395039	XP_008330801.1	Q90460	PREDICTED: CD166 antigen isoform X1	alcam	NC_024325.1:6496163-6580202	0.787569	21.233	4.75276	5e-05
XLOC_020571	103396646	XP_008333040.1	Q4QRD7	PREDICTED: protein FAM110B-like isoform X2	LOC103396646	NC_024326.1:12279781-12295457	0.525211	14.1562	4.75239	5e-05
XLOC_016110	103391147	XP_008325527.1	Q2TBN3	PREDICTED: caltractin-like	LOC103391147	NC_024321.1:14388935-14390541	0.624239	16.8126	4.7513	5e-05
XLOC_015141	103389996	XP_008323895.1	P0C6P5	PREDICTED: rho guanine nucleotide exchange factor 28-like	LOC103389996	NC_024320.1:18752556-18796102	0.195789	5.25769	4.74706	5e-05
XLOC_002191	103392753	XP_008327687.1	Q00534	PREDICTED: cyclin-dependent kinase 6-like	LOC103392753	NC_024323.1:4149852-4153078	4.03168	108.016	4.74372	5e-05
XLOC_003880	103388631	XP_008321918.1	Q14534	PREDICTED: squalene monooxygenase isoform X1	sqle	NC_024319.1:12642329-12647578	0.185539	4.96627	4.74237	5e-05
XLOC_001653	103390873	XP_008325152.1	Q767I8	PREDICTED: protocadherin alpha-3-like isoform X1	LOC103390873	NC_024321.1:9324581-9351678	0.399513	10.6705	4.73924	5e-05
XLOC_013391	103388871	XP_008322291.1	O14514	PREDICTED: brain-specific angiogenesis inhibitor 1	bai1	NC_024319.1:18544660-18615038	0.121213	3.2287	4.73534	5e-05
XLOC_000602	103386658	XP_008319275.1	O88282	PREDICTED: B-cell CLL/lymphoma 6 member B protein	bcl6b	NC_024307.1:23996044-24001044	0.382364	10.1704	4.73329	5e-05
XLOC_003581	103377898	XP_008307095.1	P37285	PREDICTED: kinesin light chain 1-like	LOC103377898	NC_024310.1:7689099-7697210	0.556835	14.8043	4.73262	5e-05
XLOC_008742	103379967	XP_008309933.1	A6NKC9	PREDICTED: SH2 domain-containing protein 7	sh2d7	NC_024312.1:7517240-7536733	0.336864	8.95185	4.73195	5e-05
XLOC_000338	103387293	XP_008320090.1	Q5RAP5	PREDICTED: pyridine nucleotide-disulfide oxidoreductase domain-containing protein 2 isoform X2	pyroxd2	NC_024318.1:8258308-8264195	0.369995	9.83034	4.73166	5e-05
XLOC_019677	103395719	XP_008331729.1	Q9TS33	PREDICTED: LOW QUALITY PROTEIN: ryanodine receptor 1-like	LOC103395719	NC_024325.1:17290711-17332969	0.147889	3.92897	4.73156	5e-05
XLOC_016792	103391723	XP_008326333.1	B5TVM2	PREDICTED: immunoglobulin-like domain-containing receptor 2	ildr2	NC_024322.1:2957581-2974065	0.175709	4.66703	4.73125	5e-05
XLOC_010980	103385850	XP_008318074.1	P55002	PREDICTED: microfibrillar-associated protein 2-like	LOC103385850	NC_024317.1:2636547-2642568	1.13887	30.2364	4.73061	5e-05
XLOC_004819	103378988	XP_008308597.1	P08253	PREDICTED: 72 kDa type IV collagenase	mmp2	NC_024311.1:9491032-9500893	3.63205	96.2178	4.72745	5e-05
XLOC_004217	103394395	XP_008329912.1	Q3U1F9	PREDICTED: phosphoprotein associated with glycosphingolipid-enriched microdomains 1	pag1	NC_024324.1:10459922-10502136	0.327329	8.64787	4.72353	5e-05
XLOC_011879	103386542	XP_008319084.1	P97350	PREDICTED: plakophilin-1-like	LOC103386542	NC_024317.1:15552264-15565696	0.401534	10.6015	4.72261	5e-05
XLOC_011054	103388566	XP_008321834.1	Q8JIU7	PREDICTED: NAC-alpha domain-containing protein 1	nacad	NC_024319.1:10998111-11009542	0.701031	18.4915	4.72124	5e-05
XLOC_012484	103387814	XP_008320812.1		PREDICTED: uncharacterized protein LOC103387814	LOC103387814	NC_024319.1:23-2788	0.994494	26.2308	4.72116	5e-05
XLOC_004959					LOC103378938	NC_024311.1:8071358-8092302	0.302363	7.97094	4.72039	0.0002
XLOC_004958					LOC103378939	NC_024311.1:8071358-8092302	0.302363	7.97094	4.72039	0.0002
XLOC_008980	103384011	XP_008315596.1	Q9H9V4	PREDICTED: RING finger protein 122-like	LOC103384011	NC_024315.1:13841472-13851712	0.478818	12.6153	4.71955	5e-05
XLOC_015329	103390465	XP_008324555.1	Q9CZ52	PREDICTED: anthrax toxin receptor 1-like	LOC103390465	NC_024320.1:28559922-28575567	0.284338	7.48785	4.71887	5e-05
XLOC_003820					LOC103378370	NC_024310.1:15580083-15616359	0.386814	10.1847	4.71862	0.0005
XLOC_011079	103389656	XP_008323387.1	P25007	PREDICTED: peptidyl-prolyl cis-trans isomerase A	ppia	NC_024320.1:12693612-12697819	1.97544	51.7169	4.71039	5e-05
XLOC_017026	103392232	XP_008327030.1	Q86UK0	PREDICTED: ATP-binding cassette sub-family A member 12	abca12	NC_024322.1:13332795-13389689	0.160624	4.20007	4.70866	5e-05
XLOC_016981	103392120	XP_008326888.1	Q12841	PREDICTED: follistatin-related protein 1	fstl1	NC_024322.1:11174308-11194371	4.15947	108.743	4.70838	5e-05
XLOC_022902					abcc8	NW_007585126.1:1043-36610	0.110502	2.88861	4.70823	0.0001
XLOC_000986	103397766	XP_008334362.1	P82013	PREDICTED: voltage-dependent anion-selective channel protein 3 isoform X2	vdac3	NC_024328.1:9143451-9158850	0.84717	22.1144	4.70619	5e-05
XLOC_004101					LOC103377958	NC_024310.1:8525099-8622532	0.478422	12.4804	4.70524	5e-05
XLOC_003614					LOC103377959	NC_024310.1:8525099-8622532	0.478422	12.4804	4.70524	5e-05
XLOC_013148	103385522	XP_008317665.1	Q9MZ34	PREDICTED: sodium- and chloride-dependent taurine transporter isoform X1	slc6a6	NC_024316.1:20090979-20122689	0.619499	16.1594	4.70513	5e-05
XLOC_003362	103377432	XP_008306465.1	O35206	PREDICTED: LOW QUALITY PROTEIN: collagen alpha-1(XV) chain-like	LOC103377432	NC_024309.1:13876196-13907661	0.579076	15.0968	4.70435	5e-05
XLOC_018578	103394432	XP_008329962.1	Q9ESF4	PREDICTED: protein lifeguard 1-like isoform X2	LOC103394432	NC_024324.1:11052372-11056042	0.168141	4.37727	4.70228	5e-05
XLOC_007847	103381511	XP_008312122.1	Q8BIG7	PREDICTED: catechol O-methyltransferase domain-containing protein 1 isoform X2	comtd1	NC_024314.1:2193610-2197184	0.908781	23.656	4.70213	5e-05
XLOC_011721	103383537	XP_008314914.1	Q14582	PREDICTED: max dimerization protein 4 isoform X3	mxd4	NC_024315.1:5473876-5533138	0.33115	8.61915	4.70199	5e-05
XLOC_017661					LOC103393524	NC_024323.1:13957621-13962062	0.433594	11.2823	4.70158	5e-05
XLOC_014721	103395299	XP_008331183.1	O60890	PREDICTED: oligophrenin-1	ophn1	NC_024325.1:11498085-11512610	0.777158	20.2105	4.70075	5e-05
XLOC_014992	103389689	XP_008323435.1	Q04594	PREDICTED: prolactin receptor-like	LOC103389689	NC_024320.1:12848234-12860720	0.462173	12.0049	4.69905	5e-05
XLOC_001147	103379038	XP_008308673.1	Q9Y446	PREDICTED: plakophilin-3-like	LOC103379038	NC_024311.1:10503318-10519085	0.623505	16.189	4.69847	5e-05
	103388276	XP_008321413.1	P30613	PREDICTED: pyruvate kinase PKM-like	LOC103388276	NC_024319.1:5286876-5293505	0.584277	15.1263	4.69427	5e-05
	103396160	XP_008332366.1	A8T6P4	PREDICTED: glutamic acid-rich protein-like	LOC103396160	NC_024326.1:4648907-4651476	0.117691	3.04515	4.69344	5e-05
XLOC_013560	103388015	XP_008321081.1	Q64347	PREDICTED: chloride channel protein 1	clcn1	NC_024319.1:2256075-2272963	0.123773	3.19629	4.69063	0.0001
XLOC_013234	103388515	XP_008321770.1	P63018	PREDICTED: heat shock cognate 71 kDa protein-like	LOC103388515	NC_024319.1:10462314-10466668	0.562751	14.5039	4.6878	5e-05
XLOC_006687	103380797	XP_008311114.1	Q9UHF4	PREDICTED: uncharacterized protein LOC103380797	LOC103380797	NC_024313.1:3584660-3588778	0.160698	4.13883	4.6868	0.0001
XLOC_016382	103391844	XP_008326502.1	Q32PH1	PREDICTED: cell division cycle-associated protein 7	cdca7	NC_024322.1:6140390-6193081	1.69728	43.6649	4.68518	5e-05
XLOC_019210					LOC103394716	NC_024324.1:14587607-14591094	1.02843	26.4448	4.68446	5e-05
XLOC_020442	103396337	XP_008332601.1	P55088	PREDICTED: aquaporin-4 isoform X2	aqp4	NC_024326.1:7858346-7862478	0.178997	4.59257	4.68129	0.0001
XLOC_013608	103388112	XP_008321212.1		PREDICTED: uncharacterized protein LOC103388112 isoform X1	LOC103388112	NC_024319.1:3693262-3695234	0.321867	8.22509	4.67549	0.0005
XLOC_015226	103396098	XP_008332279.1	Q9H582	PREDICTED: zinc finger protein 644	znf644	NC_024326.1:4500752-4507071	0.301484	7.69816	4.67436	5e-05
XLOC_007911	103381660	XP_008312359.1	P85125	PREDICTED: polymerase I and transcript release factor-like	LOC103381660	NC_024314.1:4591139-4607414	2.19902	56.1425	4.67416	5e-05
XLOC_006519	103381282	XP_008311779.1		PREDICTED: uncharacterized protein LOC103381282	LOC103381282	NC_024313.1:12644508-12674363	0.311971	7.96144	4.67354	5e-05
XLOC_020931	103397842	XP_008334465.1	P59750	PREDICTED: merlin	nf2	NC_024328.1:11193607-11228258	0.266949	6.80712	4.67241	5e-05
XLOC_005684	103379461	XP_008309238.1	Q8BH79	PREDICTED: anoctamin-10-like isoform X1	LOC103379461	NC_024312.1:456458-464269	0.574861	14.6532	4.67185	5e-05
XLOC_000114	103396510	XP_008332851.1	A6NKL6	PREDICTED: transmembrane protein 200C-like	LOC103396510	NC_024326.1:10464714-10475041	0.250326	6.34063	4.66275	5e-05
XLOC_020976	103396515	XP_008332856.1		PREDICTED: uncharacterized protein LOC103396515	LOC103396515	NC_024326.1:10464714-10475041	0.250326	6.34063	4.66275	5e-05
XLOC_010201	103385430	XP_008317542.1	P54254	PREDICTED: ataxin-1-like	LOC103385430	NC_024316.1:18363835-18435261	0.166743	4.21739	4.66065	5e-05
XLOC_006374	103380938	XP_008311306.1	A7XYJ6	PREDICTED: sine oculis-binding protein homolog isoform X1	LOC103380938	NC_024313.1:6150472-6163586	0.101833	2.57504	4.66032	5e-05
XLOC_017363	103395375	XP_008331284.1	O08523	PREDICTED: alpha-tectorin	tecta	NC_024325.1:12389147-12417577	0.502495	12.7028	4.65989	5e-05
XLOC_019978	103395376	XP_008331286.1	O75604	PREDICTED: ubiquitin carboxyl-terminal hydrolase 2-like	LOC103395376	NC_024325.1:12389147-12417577	0.502495	12.7028	4.65989	5e-05
XLOC_007594	103382757	XP_008313878.1	P31646	PREDICTED: sodium- and chloride-dependent betaine transporter-like	LOC103382757	NC_024314.1:21394985-21406730	0.354241	8.95334	4.65962	5e-05
XLOC_001798					LOC103394641	NC_024324.1:13636145-13643171	0.684475	17.268	4.65696	5e-05
XLOC_019199	103394707	XP_008330351.1	Q99315	PREDICTED: uncharacterized protein K02A2.6-like	LOC103394707	NC_024324.1:14753946-14759479	0.509475	12.8314	4.65452	5e-05
XLOC_007763	103383130	XP_008314379.1	P23467	PREDICTED: receptor-type tyrosine-protein phosphatase beta-like	LOC103383130	NC_024314.1:29889374-29910289	0.228576	5.7505	4.65294	5e-05
XLOC_013020	103388072	XP_008321152.1	Q5BL72	PREDICTED: uncharacterized protein LOC103388072	LOC103388072	NC_024319.1:3317081-3321551	0.815382	20.5042	4.6523	5e-05
XLOC_021570	103397376	XP_008333841.1	O75928	PREDICTED: E3 SUMO-protein ligase PIAS2-like isoform X2	LOC103397376	NC_024328.1:1164469-1171725	0.282423	7.09153	4.65017	5e-05
XLOC_012612	103387126	XP_008319864.1	Q6A065	PREDICTED: LOW QUALITY PROTEIN: centrosomal protein of 170 kDa	cep170	NC_024318.1:5415457-5433907	0.463066	11.6266	4.65006	5e-05
XLOC_007407	103377015	XP_008305848.1	Q8C1A3	PREDICTED: methionine synthase reductase	mtrr	NC_024309.1:5056321-5084678	0.209382	5.24898	4.64782	5e-05
XLOC_007772					LOC103383119	NC_024314.1:29704780-29709602	2.15065	53.623	4.64	5e-05
XLOC_022870					LOC103398762	NW_007585125.1:133146-135102	1.09386	27.2626	4.63942	5e-05
XLOC_010482	103384802	XP_008316689.1	Q96HN2	PREDICTED: putative adenosylhomocysteinase 2 isoform X2	ahcyl1	NC_024316.1:7346711-7361834	1.26433	31.5035	4.63907	5e-05
XLOC_013967	103388951	XP_008322412.1	Q6IR34	PREDICTED: G-protein-signaling modulator 2-like	LOC103388951	NC_024319.1:20492952-20496813	0.661729	16.4797	4.63831	5e-05
XLOC_012847	103387641	XP_008320601.1	Q9UEY8	PREDICTED: gamma-adducin-like	LOC103387641	NC_024318.1:14915720-14933169	0.540866	13.4478	4.63596	5e-05
XLOC_019692	103394746	XP_008330399.1	Q9UKZ9	PREDICTED: procollagen C-endopeptidase enhancer 2-like	LOC103394746	NC_024325.1:395868-401823	12.2227	302.012	4.62697	5e-05
XLOC_023116					LOC103399007	NW_007585280.1:4-5846	1.3553	33.4731	4.62632	5e-05
XLOC_000246	103391085	XP_008325440.1	Q9NPG4	PREDICTED: protocadherin-12	pcdh12	NC_024321.1:13197353-13216156	0.109018	2.67424	4.61649	5e-05
XLOC_017310	103394125	XP_008329495.1	Q9NZW5	PREDICTED: MAGUK p55 subfamily member 6 isoform X3	mpp6	NC_024324.1:4895964-4913943	0.197376	4.84118	4.61634	5e-05
XLOC_001816	103394924	XP_008330625.1	P49658	PREDICTED: G protein-activated inward rectifier potassium channel 2-like	LOC103394924	NC_024325.1:4246880-4257094	0.244601	5.97964	4.61155	5e-05
XLOC_005578	103385234	XP_008317267.1	Q9NRE2	PREDICTED: teashirt homolog 2	tshz2	NC_024316.1:14850202-14853958	0.080221	1.95839	4.60955	0.0001
XLOC_022275	103395641	XP_008331623.1	Q95121	PREDICTED: pigment epithelium-derived factor isoform X2	serpinf1	NC_024325.1:16688576-16691922	1.96865	48.0474	4.60918	5e-05
XLOC_011156	103386231	XP_008318628.1	Q8IW50	PREDICTED: protein FAM219A isoform X2	fam219a	NC_024317.1:8734650-8742840	0.340196	8.29489	4.60779	5e-05
XLOC_017517	103393210	XP_008328309.1	Q9JKM7	PREDICTED: ras-related protein Rab-37-like isoform X1	LOC103393210	NC_024323.1:10629717-10638175	0.396825	9.67385	4.60752	5e-05
XLOC_006135	103385907	XP_008318152.1	Q9Y6F1	PREDICTED: poly	parp3	NC_024317.1:3207181-3213150	1.27333	31.0038	4.60577	5e-05
XLOC_022842					LOC103398711	NW_007585123.1:1469-7781	0.623589	15.1671	4.60421	5e-05
XLOC_007345	103382308	XP_008313277.1		PREDICTED: uncharacterized protein LOC103382308	LOC103382308	NC_024314.1:13630559-13633088	0.918696	22.3016	4.60141	5e-05
XLOC_018347	103393909	XP_008329252.1	Q92005	PREDICTED: elongation factor 1-alpha	LOC103393909	NC_024324.1:1835543-1841220	4.05683	98.4683	4.60124	5e-05
XLOC_010695	103385260	XP_008317306.1	Q06274	PREDICTED: integrin alpha-5-like isoform X2	LOC103385260	NC_024316.1:15463073-15522220	0.279899	6.79185	4.60083	5e-05
XLOC_020484	103396434	XP_008332737.1	Q8K482	PREDICTED: EMILIN-2-like	LOC103396434	NC_024326.1:9214308-9230930	0.446817	10.8408	4.60065	5e-05
XLOC_019402	103395114	XP_008330922.1	Q9Y210	PREDICTED: short transient receptor potential channel 6-like isoform X2	LOC103395114	NC_024325.1:8151835-8160555	0.08424	2.04375	4.60057	5e-05
XLOC_006476	103381119	XP_008311559.1	Q4W5Z4	PREDICTED: DNA (cytosine-5)-methyltransferase 3A-like	LOC103381119	NC_024313.1:10531224-10569883	0.0935501	2.26873	4.6	0.0001
XLOC_005692	103379475	XP_008309258.1	Q5PQN1	PREDICTED: probable E3 ubiquitin-protein ligase HERC4	LOC103379475	NC_024312.1:429118-437025	0.328287	7.95887	4.59953	5e-05
XLOC_021089	103377647	XP_008306742.1	Q5ZMV8	PREDICTED: rap1 GTPase-activating protein 2	rap1gap2	NC_024310.1:2336780-2368601	0.526345	12.7542	4.59882	5e-05
XLOC_018073	103393198	XP_008328292.1	Q95242	PREDICTED: platelet endothelial cell adhesion molecule-like	LOC103393198	NC_024323.1:10709220-10807968	1.11187	26.8765	4.59529	5e-05
XLOC_003715	103399192	XP_008336148.1	Q5K651	PREDICTED: sterile alpha motif domain-containing protein 9	samd9	NC_024308.1:11291382-11299006	0.208255	5.0297	4.59405	5e-05
XLOC_011803	103386397	XP_008318865.1	Q13873	PREDICTED: anti-Muellerian hormone type-2 receptor	amhr2	NC_024317.1:12363550-12368036	2.13958	51.6484	4.59332	5e-05
XLOC_019250	103394796	XP_008330457.1	Q9D099	PREDICTED: alkaline ceramidase 3	acer3	NC_024325.1:1761721-1769448	0.515303	12.4212	4.59124	5e-05
XLOC_011849	103386504	XP_008319031.1	Q9BYK8	PREDICTED: helicase with zinc finger domain 2	helz2	NC_024317.1:13943101-13958492	0.0999597	2.40182	4.58664	5e-05
XLOC_018480	103394200	XP_008329624.1	Q0V990	PREDICTED: gap junction alpha-4 protein	gja4	NC_024324.1:6859246-6862719	0.240544	5.77119	4.5845	5e-05
XLOC_015090	103389897	XP_008323741.1	A7YY44	PREDICTED: proteinase-activated receptor 1-like	LOC103389897	NC_024320.1:17709410-17712956	0.646395	15.5044	4.58412	5e-05
XLOC_012075	103380443	XP_008310656.1	Q96SJ8	PREDICTED: tetraspanin-18	tspan18	NC_024312.1:16806229-16840300	0.845772	20.2628	4.58242	5e-05
XLOC_022722					LOC103398580	NW_007585116.1:73921-91683	0.468168	11.158	4.57491	5e-05
XLOC_001719	103392366	XP_008327191.1	Q28824	PREDICTED: myosin light chain kinase, smooth muscle-like	LOC103392366	NC_024322.1:16083105-16093589	3.25791	77.5933	4.57391	5e-05
XLOC_010457	103384746	XP_008316615.1	Q8WUI4	PREDICTED: histone deacetylase 7-like isoform X2	LOC103384746	NC_024316.1:5861613-5913218	0.385227	9.16952	4.57307	5e-05
XLOC_013890	103388768	XP_008322137.1	E7F568	PREDICTED: protein cordon-bleu isoform X7	cobl	NC_024319.1:16159177-16201361	0.520427	12.3788	4.57203	5e-05
XLOC_018454	103394149	XP_008329548.1	O93484	PREDICTED: collagen alpha-2(I) chain	col1a2	NC_024324.1:5373584-5389176	19.9597	473.551	4.56836	5e-05
XLOC_009145	103383177	XP_008314433.1	P19367	PREDICTED: hexokinase-1-like	LOC103383177	NC_024315.1:103903-119831	0.289966	6.87824	4.56808	5e-05
XLOC_015076	103385629	XP_008317791.1	Q04207	PREDICTED: LOW QUALITY PROTEIN: transcription factor p65	rela	NC_024307.1:22559560-22575123	1.03159	24.4391	4.56626	5e-05
XLOC_001378	103384546	XP_008316322.1	Q3SYR3	PREDICTED: probable C->U-editing enzyme APOBEC-2	LOC103384546	NC_024316.1:2357968-2363475	1.10391	26.0987	4.56329	5e-05
XLOC_006124	103380367	XP_008310525.1	Q02816	PREDICTED: insulin-like growth factor II	igf2	NC_024312.1:15319571-15325842	0.831918	19.5959	4.55797	5e-05
XLOC_006860	103392234	XP_008327033.1	P98164	PREDICTED: LOW QUALITY PROTEIN: low-density lipoprotein receptor-related protein 2	lrp2	NC_024322.1:13453936-13493306	0.261866	6.16128	4.55633	5e-05
XLOC_021038	103396661	XP_008333062.1	O35206	PREDICTED: collagen alpha-1(XV) chain-like isoform X1	LOC103396661	NC_024326.1:12797269-12815446	0.188155	4.41908	4.55375	5e-05
XLOC_011807	103386405	XP_008318872.1	Q9R0G7	PREDICTED: zinc finger E-box-binding homeobox 2-like	LOC103386405	NC_024317.1:12636996-12646735	0.0937782	2.19987	4.55202	0.0001
XLOC_020141	103395656	XP_008331644.1		PREDICTED: capZ-interacting protein-like isoform X1	LOC103395656	NC_024325.1:16809925-16814537	0.464243	10.8825	4.55098	5e-05
XLOC_020067	103395522	XP_008331472.1	Q17QU4	PREDICTED: ras-related protein Rab-39B-like	LOC103395522	NC_024325.1:14994720-14997792	0.709817	16.6382	4.55091	5e-05
XLOC_001939	103397899	XP_008334545.1	A2RUV0	PREDICTED: LOW QUALITY PROTEIN: neurogenic locus notch homolog protein 1-like	LOC103397899	NC_024328.1:12422235-12459842	0.247634	5.79372	4.54821	5e-05
XLOC_021006	103396555	XP_008332907.1	Q6NYG8	PREDICTED: dihydropyrimidine dehydrogenase	dpyd	NC_024326.1:11336627-11346431	1.1039	25.7853	4.54586	5e-05
XLOC_019499	103395314	XP_008331199.1	P19966	PREDICTED: transgelin-like	LOC103395314	NC_024325.1:11644011-11650694	4.95948	115.741	4.54457	5e-05
XLOC_005378	103397784	XP_008334378.1		PREDICTED: prisilkin-39	prnp	NC_024328.1:8977459-8979900	0.469834	10.9567	4.54351	5e-05
XLOC_003899	103391814	XP_008326451.1	Q5ZI82	PREDICTED: P2Y purinoceptor 8	p2ry8	NC_024322.1:5378270-5381530	0.548392	12.7827	4.54284	5e-05
	103382173	XP_008313083.1	Q8IW00	PREDICTED: V-set and transmembrane domain-containing protein 4-like	LOC103382173	NC_024314.1:12453290-12466636	0.476203	11.0898	4.54152	5e-05
XLOC_010769	103385437	XP_008317551.1	P43091	PREDICTED: 5-aminolevulinate synthase, nonspecific, mitochondrial-like	LOC103385437	NC_024316.1:18318694-18324277	0.336984	7.83824	4.53978	5e-05
XLOC_010140	103385299	XP_008317370.1	Q6NYM1	PREDICTED: kelch-like protein 21	klhl21	NC_024316.1:16432761-16441066	0.669067	15.5198	4.53581	5e-05
XLOC_016722	103386325	XP_008318749.1	Q9QYF9	PREDICTED: protein NDRG3 isoform X3	ndrg3	NC_024317.1:11523921-11552532	3.16024	73.0614	4.531	5e-05
XLOC_005534	103380274	XP_008310377.1	Q99K30	PREDICTED: epidermal growth factor receptor kinase substrate 8-like protein 2 isoform X5	eps8l2	NC_024312.1:12962511-12981012	0.0911008	2.10365	4.52929	5e-05
XLOC_003280	103377216	XP_008306155.1	Q5RBL1	PREDICTED: glycine--tRNA ligase-like	LOC103377216	NC_024309.1:10559772-10565020	0.788754	18.1039	4.52058	5e-05
XLOC_002280	103382774	XP_008313899.1	Q56A06	PREDICTED: transmembrane and TPR repeat-containing protein 2	tmtc2	NC_024314.1:21414354-21468273	0.241544	5.5284	4.51651	5e-05
XLOC_016986	103392109	XP_008326871.1	Q0VFZ6	PREDICTED: coiled-coil domain-containing protein 173	ccdc173	NC_024322.1:11304747-11308474	0.119726	2.72614	4.50905	0.0001
XLOC_012398	103387591	XP_008320526.1	O14639	PREDICTED: actin-binding LIM protein 1 isoform X4	ablim1	NC_024318.1:14229340-14264870	0.354037	8.0593	4.50868	5e-05
	103388678	XP_008322010.1	Q9UPN3	PREDICTED: microtubule-actin cross-linking factor 1-like	LOC103388678	NC_024319.1:13540557-13554603	0.120458	2.7385	4.50678	5e-05
XLOC_014158	103389325	XP_008322919.1		PREDICTED: uncharacterized protein LOC103389325	LOC103389325	NC_024320.1:5898022-5904019	2.8308	64.34	4.50643	5e-05
XLOC_004837	103378693	XP_008308206.1	Q9UIF8	PREDICTED: bromodomain adjacent to zinc finger domain protein 2B-like, partial	LOC103378693	NC_024311.1:3044748-3105861	0.267105	6.06941	4.50608	5e-05
XLOC_003182	103377032	XP_008305869.1	Q9GLP0	PREDICTED: integrin beta-1 isoform X1	itgb1	NC_024309.1:5836732-5857369	1.25558	28.4393	4.50146	5e-05
XLOC_009504	103382667	XP_008313748.1	P51890	PREDICTED: lumican	lum	NC_024314.1:19181788-19186373	1.1369	25.7382	4.50074	5e-05
XLOC_020316	103387278	XP_008320059.1	P35440	PREDICTED: thrombospondin-2 isoform X2	thbs2	NC_024318.1:7654246-7669692	0.486065	10.9827	4.49795	5e-05
XLOC_005128	103377107	XP_008305986.1	Q64318	PREDICTED: zinc finger E-box-binding homeobox 1	zeb1	NC_024309.1:8491050-8535396	0.191945	4.33384	4.49688	5e-05
XLOC_014609	103392651	XP_008327532.1	P32847	PREDICTED: band 3 anion transport protein	slc4a1	NC_024323.1:2778996-2786319	0.234992	5.29121	4.49291	5e-05
XLOC_015742	103391390	XP_008325854.1	Q38PU8	PREDICTED: glutamate receptor 1 isoform X3	gria1	NC_024321.1:19287198-19331706	0.470715	10.5961	4.49254	5e-05
XLOC_012787	103387549	XP_008320467.1	Q13410	PREDICTED: butyrophilin subfamily 2 member A2-like	LOC103387549	NC_024307.1:25718828-25730445	0.266681	5.99968	4.4917	0.0001
XLOC_005944	103380028	XP_008310034.1	Q99680	PREDICTED: probable G-protein coupled receptor 22	LOC103380028	NC_024312.1:8913956-8916469	0.358099	8.05329	4.49115	5e-05
XLOC_022841					LOC103398708	NW_007585123.1:21461-36381	0.499027	11.2177	4.49052	5e-05
XLOC_006316	103380779	XP_008311086.1	O60641	PREDICTED: LOW QUALITY PROTEIN: clathrin coat assembly protein AP180-like	LOC103380779	NC_024313.1:4190636-4207138	0.0598614	1.34328	4.48799	0.0001
XLOC_015426	103390681	XP_008324848.1	Q9W676	PREDICTED: LIM domain-binding protein 2 isoform X4	ldb2	NC_024321.1:5768204-5851080	0.133848	3.00136	4.48694	0.00015
XLOC_008528	103383037	XP_008314259.1	Q8WXK3	PREDICTED: ankyrin repeat and SOCS box protein 13	asb13	NC_024314.1:28827818-28830353	0.41875	9.3832	4.48592	0.0001
XLOC_003523	103377761	XP_008306922.1	Q9UP79	PREDICTED: A disintegrin and metalloproteinase with thrombospondin motifs 8 isoform X2	adamts8	NC_024310.1:5266561-5281555	0.125854	2.81614	4.48389	5e-05
XLOC_021618	103397426	XP_008333904.1	Q2KHY2	PREDICTED: vesicle-associated membrane protein 5-like	LOC103397426	NC_024328.1:2476951-2482262	0.848875	18.975	4.48241	5e-05
XLOC_012768	103380069	XP_008310095.1	Q28295	PREDICTED: von Willebrand factor, partial	vwf	NC_024312.1:9701970-9733523	0.230944	5.15257	4.47968	5e-05
XLOC_022387	103377591	XP_008306682.1	Q9WUZ7	PREDICTED: SH3 domain-binding glutamic acid-rich protein isoform X1	sh3bgr	NC_024310.1:985490-991085	0.781991	17.4086	4.47651	5e-05
XLOC_003882	103376853	XP_008305608.1	Q15404	PREDICTED: ras suppressor protein 1	rsu1	NC_024309.1:339538-348789	2.36396	52.6231	4.47642	5e-05
XLOC_020028	103395474	XP_008331414.1	P47740	PREDICTED: fatty aldehyde dehydrogenase-like	LOC103395474	NC_024325.1:14106911-14112870	0.608542	13.5361	4.47531	5e-05
XLOC_005043	103379163	XP_008308853.1	Q90871	PREDICTED: interferon regulatory factor 8	irf8	NC_024311.1:13385872-13392817	0.332505	7.39488	4.47508	5e-05
XLOC_003804	103378353	XP_008307761.1		PREDICTED: neurofilament medium polypeptide-like	LOC103378353	NC_024310.1:15413710-15430522	0.239986	5.3362	4.47479	5e-05
XLOC_022200	103397693	XP_008334276.1	P82279	PREDICTED: protein crumbs homolog 1-like	LOC103397693	NC_024328.1:5745320-5759852	0.349257	7.76521	4.47466	5e-05
XLOC_006283	103380716	XP_008310985.1	Q28G71	PREDICTED: forkhead box protein N3	foxn3	NC_024313.1:2817886-2875273	0.286933	6.37316	4.47322	5e-05
XLOC_010083	103385199	XP_008317221.1	Q3UHD9	PREDICTED: arf-GAP with GTPase, ANK repeat and PH domain-containing protein 1-like	LOC103385199	NC_024316.1:14498142-14512142	0.14422	3.201	4.47218	5e-05
XLOC_016101	103379417	XP_008309184.1	Q95L39	PREDICTED: lysyl oxidase homolog 1 isoform X1	loxl1	NC_024311.1:18898147-18917563	0.297819	6.61003	4.47215	5e-05
XLOC_016980	103379979	XP_008309950.1	Q8R2R5	PREDICTED: leucine-rich repeat-containing protein 61	lrrc61	NC_024312.1:7546271-7548608	1.14319	25.336	4.47005	5e-05
XLOC_017551	103393315	XP_008328456.1	Q8CIS0	PREDICTED: caspase recruitment domain-containing protein 11	card11	NC_024323.1:12100008-12109975	0.506091	11.2085	4.46905	5e-05
XLOC_006385	103380960	XP_008311330.1	P26014	PREDICTED: N-myc proto-oncogene protein-like	LOC103380960	NC_024313.1:6648903-6656804	0.142259	3.14881	4.46821	0.0001
XLOC_012546	103386995	XP_008319695.1	Q86UR5	PREDICTED: regulating synaptic membrane exocytosis protein 1-like isoform X4	LOC103386995	NC_024318.1:3068762-3123998	0.121385	2.68586	4.46773	5e-05
XLOC_020447	103396347	XP_008332620.1	Q91678	PREDICTED: transcription factor GATA-6	gata6	NC_024326.1:8078138-8087928	1.59487	35.2884	4.46768	5e-05
XLOC_020878	103396289	XP_008332537.1	P15924	PREDICTED: desmoplakin isoform X1	dsp	NC_024326.1:6650353-6665282	0.802687	17.7366	4.46575	5e-05
XLOC_009118	103384302	XP_008315999.1		PREDICTED: uncharacterized protein LOC103384302 isoform X2	LOC103384302	NC_024315.1:18598090-18603153	1.84619	40.7934	4.46571	5e-05
XLOC_019800	103395004	XP_008330755.1	P46662	PREDICTED: merlin-like	LOC103395004	NC_024325.1:6111504-6121977	0.656677	14.5088	4.4656	5e-05
XLOC_009915	103384789	XP_008316678.1	Q8IW93	PREDICTED: rho guanine nucleotide exchange factor 19	arhgef19	NC_024316.1:7195853-7219875	0.226846	5.01062	4.4652	5e-05
XLOC_018353	103393923	XP_008329271.1	Q7Z388	PREDICTED: probable C-mannosyltransferase DPY19L4	dpy19l4	NC_024324.1:1906093-1912112	0.340534	7.51722	4.46433	5e-05
XLOC_021931	103389625	XP_008323344.1	O60315	PREDICTED: zinc finger E-box-binding homeobox 2 isoform X2	zeb2	NC_024320.1:12053364-12133443	0.345865	7.63426	4.46421	5e-05
XLOC_001971	103380504	XP_008310737.1	Q5E9P5	PREDICTED: inactive serine protease PAMR1 isoform X2	pamr1	NC_024312.1:17421897-17443261	0.0849425	1.87053	4.46081	5e-05
XLOC_016577	103392273	XP_008327078.1	P48059	PREDICTED: LIM and senescent cell antigen-like-containing domain protein 1 isoform X7	LOC103392273	NC_024322.1:14606101-14625656	2.02367	44.5204	4.45942	5e-05
XLOC_007870					LOC103381585	NC_024314.1:3195629-3197470	2.07261	45.5905	4.45921	5e-05
XLOC_010441	103384724	XP_008316578.1	Q9NS37	PREDICTED: CREB/ATF bZIP transcription factor isoform X2	crebzf	NC_024316.1:5212594-5217271	2.01106	44.207	4.45825	5e-05
XLOC_013110	103388291	XP_008321435.1	Q0VCH8	PREDICTED: transmembrane protein 65-like	LOC103388291	NC_024319.1:5690248-5721601	0.402058	8.83749	4.45816	5e-05
XLOC_017607	103393435	XP_008328627.1	P59046	PREDICTED: NACHT, LRR and PYD domains-containing protein 12-like	LOC103393435	NC_024323.1:13171818-13178507	0.494045	10.8553	4.45761	5e-05
XLOC_017342	103392837	XP_008327836.1	A2AGL3	PREDICTED: ryanodine receptor 3-like	LOC103392837	NC_024307.1:4513691-4532300	0.113505	2.49054	4.45563	5e-05
XLOC_005360	103381879	XP_008312670.1	Q1KKW7	PREDICTED: src kinase-associated phosphoprotein 1 isoform X2	skap1	NC_024314.1:7221672-7253326	0.205848	4.50979	4.45341	0.0003
XLOC_014302	103389661	XP_008323392.1	Q8IUX7	PREDICTED: adipocyte enhancer-binding protein 1	aebp1	NC_024320.1:12664267-12676401	1.44374	31.6191	4.45291	5e-05
XLOC_008723	103383464	XP_008314805.1	O57460	PREDICTED: dorsal-ventral patterning tolloid-like protein 1 isoform X2	LOC103383464	NC_024315.1:4212067-4232626	0.0659003	1.44259	4.45223	0.0007
XLOC_011850	103386516	XP_008319046.1	Q62867	PREDICTED: gamma-glutamyl hydrolase-like isoform X3	LOC103386516	NC_024317.1:14730992-14737663	0.415903	9.10384	4.45216	5e-05
XLOC_022273	103397763	XP_008334355.1	O14920	PREDICTED: inhibitor of nuclear factor kappa-B kinase subunit beta isoform X2	ikbkb	NC_024328.1:9159266-9183088	0.703725	15.3659	4.44858	5e-05
XLOC_010787	103385424	XP_008317530.1		PREDICTED: uncharacterized protein LOC103385424	LOC103385424	NC_024316.1:18756248-18759364	0.866181	18.8968	4.44733	5e-05
XLOC_017146	103392437	XP_008327270.1	Q460N5	PREDICTED: LOW QUALITY PROTEIN: poly	LOC103392437	NC_024322.1:17324986-17340943	0.682584	14.891	4.44729	5e-05
XLOC_011097	103378250	XP_008307617.1	Q90XC2	PREDICTED: serine/threonine-protein kinase Nek8	nek8	NC_024310.1:13771822-13781569	0.185329	4.03921	4.44591	0.0001
XLOC_005621	103380453	XP_008310671.1	P14618	PREDICTED: pyruvate kinase PKM-like	LOC103380453	NC_024312.1:16642476-16648884	0.265295	5.77796	4.44489	5e-05
XLOC_022462	103396134	XP_008332331.1	P58801	PREDICTED: receptor-interacting serine/threonine-protein kinase 2 isoform X2	ripk2	NC_024326.1:4221459-4269775	2.07098	44.9347	4.43944	5e-05
XLOC_001850	103396157	XP_008332363.1	Q6ZTK2	PREDICTED: uncharacterized protein LOC103396157	LOC103396157	NC_024326.1:4221459-4269775	2.07098	44.9347	4.43944	5e-05
XLOC_020337						NC_024326.1:4221459-4269775	2.07098	44.9347	4.43944	5e-05
XLOC_014088	103389213	XP_008322755.1	Q3SWX7	PREDICTED: annexin A3	anxa3	NC_024320.1:4052613-4058759	2.16821	46.9547	4.43669	5e-05
XLOC_008582	103383149	XP_008314397.1	Q09666	PREDICTED: neuroblast differentiation-associated protein AHNAK-like	LOC103383149	NC_024315.1:201879-214792	0.392242	8.49392	4.43661	5e-05
XLOC_009148	103383180	XP_008314436.1	Q09666	PREDICTED: neuroblast differentiation-associated protein AHNAK-like, partial	LOC103383180	NC_024315.1:201879-214792	0.392242	8.49392	4.43661	5e-05
XLOC_003872	103378482	XP_008307939.1	P29452	PREDICTED: caspase-1-like	LOC103378482	NC_024310.1:17169733-17173391	1.4561	31.5078	4.43553	5e-05
XLOC_015862	103397728	XP_008334316.1	Q5SPX3	PREDICTED: RING finger protein 215	rnf215	NC_024328.1:9970282-9976212	0.304201	6.58122	4.43526	0.0001
XLOC_020117	103395603	XP_008331583.1	P18302	PREDICTED: drebrin	dbn1	NC_024325.1:16380394-16392881	1.64448	35.5297	4.43332	5e-05
XLOC_012635	103387202	XP_008319956.1	Q6DIS8	PREDICTED: leucine zipper putative tumor suppressor 2 homolog	LOC103387202	NC_024318.1:5956704-5972963	0.47662	10.289	4.43212	5e-05
XLOC_012117	103387045	XP_008319763.1	P20757	PREDICTED: angiotensinogen	agt	NC_024318.1:3781181-3785004	0.861406	18.5913	4.43179	5e-05
XLOC_011102	103386156	XP_008318518.1	Q90WI4	PREDICTED: matrix-remodeling-associated protein 8-like isoform X2	LOC103386156	NC_024317.1:7627812-7640051	0.433323	9.35043	4.43152	5e-05
XLOC_015065	103389826	XP_008323645.1	P26584	PREDICTED: high mobility group protein B3-like	LOC103389826	NC_024307.1:28892524-28896840	6.97598	150.434	4.43059	5e-05
XLOC_007734	103382990	XP_008314200.1	Q9H1C3	PREDICTED: glycosyltransferase 8 domain-containing protein 2	glt8d2	NC_024314.1:28843364-28849628	1.02553	22.0994	4.42957	5e-05
XLOC_017314	103392788	XP_008327735.1	Q5RAZ3	PREDICTED: peripheral myelin protein 22-like	LOC103392788	NC_024323.1:5549939-5552593	5.2366	112.839	4.42949	5e-05
XLOC_001517	103387958	XP_008321002.1	O35126	PREDICTED: LOW QUALITY PROTEIN: atrophin-1-like	LOC103387958	NC_024319.1:2009183-2024663	0.149941	3.2294	4.4288	5e-05
XLOC_020779	103396053	XP_008332214.1		PREDICTED: uncharacterized protein KIAA0040 homolog	kiaa0040	NC_024326.1:3692531-3703530	1.1522	24.7735	4.42633	5e-05
XLOC_009235	103383344	XP_008314653.1	Q96QV1	PREDICTED: hedgehog-interacting protein-like	LOC103383344	NC_024315.1:2490271-2498802	0.301278	6.45987	4.42234	5e-05
XLOC_006018	103380193	XP_008310255.1	F6V1J6	PREDICTED: transmembrane protein 178B-like	LOC103380193	NC_024312.1:12058519-12060951	0.375581	8.05273	4.42228	5e-05
XLOC_007412	103382201	XP_008313127.1	Q8CDT7	PREDICTED: uncharacterized protein C10orf107 homolog isoform X2	c8h10orf107	NC_024314.1:14931597-14936232	0.496805	10.6449	4.42133	0.0002
XLOC_019433	103389589	XP_008323282.1	Q08BH5	PREDICTED: probable RNA-binding protein 46 isoform X2	rbm46	NC_024307.1:28678853-28687485	0.51333	10.9931	4.42057	5e-05
XLOC_001848	103390164	XP_008324129.1	Q7TMI3	PREDICTED: E3 ubiquitin-protein ligase UHRF2	uhrf2	NC_024320.1:22567616-22595032	0.730122	15.6273	4.41978	5e-05
XLOC_020538					LOC103396571	NC_024326.1:11417873-11435685	0.16035	3.43003	4.41892	5e-05
XLOC_013355	103377664	XP_008306770.1	Q58A48	PREDICTED: tsukushin	tsku	NC_024310.1:2141230-2150149	0.489296	10.4604	4.41808	5e-05
XLOC_005159					LOC103379421	NC_024311.1:18972222-18974770	1.30043	27.7998	4.41801	5e-05
XLOC_012482	103391447	XP_008325935.1	Q6DHG0	PREDICTED: histone-lysine N-methyltransferase SETD7	setd7	NC_024321.1:19795237-19800470	2.27396	48.6004	4.41769	5e-05
XLOC_010212	103397650	XP_008334217.1	Q8BP31	PREDICTED: RING finger protein 122	rnf122	NC_024328.1:7038505-7055327	0.236019	5.02381	4.41181	0.0001
XLOC_005906	103379943	XP_008309901.1	P06398	PREDICTED: troponin T, fast skeletal muscle isoforms-like isoform X8	LOC103379943	NC_024312.1:7149521-7159275	2.17144	46.2181	4.41174	5e-05
XLOC_020893	103396334	XP_008332598.1	P55849	PREDICTED: desmocollin-1-like isoform X2	LOC103396334	NC_024326.1:7619714-7628120	1.96434	41.7707	4.41037	5e-05
XLOC_012811	103389726	XP_008323494.1	P08842	PREDICTED: steryl-sulfatase isoform X2	sts	NC_024320.1:15041753-15057609	0.986644	20.9436	4.40783	5e-05
XLOC_012001	103393884	XP_008329222.1	D3ZHV2	PREDICTED: LOW QUALITY PROTEIN: microtubule-actin cross-linking factor 1	macf1	NC_024324.1:1543805-1633327	0.475321	10.0878	4.40756	5e-05
XLOC_008400	103382799	XP_008313940.1	Q8IUD2	PREDICTED: ELKS/Rab6-interacting/CAST family member 1	erc1	NC_024314.1:22249796-22365265	0.251829	5.33732	4.4056	5e-05
XLOC_007813	103381454	XP_008312010.1	P15169	PREDICTED: carboxypeptidase N catalytic chain	cpn1	NC_024314.1:1319502-1330936	2.23793	47.4232	4.40536	5e-05
XLOC_018406	103394037	XP_008329393.1	O42422	PREDICTED: ephrin type-A receptor 7-like	LOC103394037	NC_024324.1:3232406-3272309	0.36307	7.66001	4.39903	5e-05
XLOC_019028	103394730	XP_008330376.1	F6ULY3	PREDICTED: testis- and ovary-specific PAZ domain-containing protein 1	topaz1	NC_024324.1:15000142-15010516	0.705952	14.8831	4.39796	5e-05
XLOC_013514	103388005	XP_008321069.1	P17809	PREDICTED: solute carrier family 2, facilitated glucose transporter member 1-like	LOC103388005	NC_024319.1:1222227-1231157	0.422272	8.90205	4.39789	5e-05
XLOC_012146	103387097	XP_008319827.1	Q55EH8	PREDICTED: ABC transporter G family member 23-like	LOC103387097	NC_024318.1:4919033-4933862	0.197905	4.16764	4.39635	0.0001
XLOC_005671	103380539	XP_008310779.1	P41970	PREDICTED: ETS domain-containing protein Elk-3-like	LOC103380539	NC_024312.1:18667563-18678159	0.53667	11.2977	4.39585	5e-05
XLOC_005873	103379849	XP_008309772.1	P21158	PREDICTED: uncharacterized oxidoreductase C663.08c-like	LOC103379849	NC_024312.1:5938462-5945083	0.432704	9.10675	4.39548	5e-05
XLOC_018582	103394428	XP_008329954.1	Q9CYT6	PREDICTED: adenylyl cyclase-associated protein 2	cap2	NC_024324.1:11019600-11032800	2.43142	51.1028	4.39353	5e-05
XLOC_013185	103388405	XP_008321583.1	Q96DT5	PREDICTED: LOW QUALITY PROTEIN: dynein heavy chain 11, axonemal	dnah11	NC_024319.1:9051209-9089770	0.197151	4.14356	4.3935	5e-05
XLOC_005215	103379508	XP_008309292.1	Q4G0P3	PREDICTED: hydrocephalus-inducing protein homolog	hydin	NC_024312.1:1141597-1201166	0.562843	11.8101	4.39115	5e-05
XLOC_000783	103391670	XP_008326250.1	P00480	PREDICTED: ornithine carbamoyltransferase, mitochondrial	otc	NC_024322.1:2872909-2877120	0.424071	8.85644	4.38435	5e-05
XLOC_011139	103386198	XP_008318579.1	Q9P2N4	PREDICTED: A disintegrin and metalloproteinase with thrombospondin motifs 9	adamts9	NC_024317.1:8096453-8140334	0.100898	2.10286	4.38139	5e-05
XLOC_018137	103387778	XP_008320772.1	E2JF22	PREDICTED: piezo-type mechanosensitive ion channel component 1	piezo1	NC_024318.1:16944959-17005521	0.351766	7.3117	4.37752	5e-05
XLOC_015585	103391047	XP_008325381.1	Q09666	PREDICTED: neuroblast differentiation-associated protein AHNAK, partial	ahnak	NC_024321.1:11574117-11594192	0.181716	3.77414	4.37639	5e-05
XLOC_005606	103380483	XP_008310713.1	Q9Y4I1	PREDICTED: unconventional myosin-Va-like isoform X1	LOC103380483	NC_024312.1:16330924-16347023	0.1238	2.57094	4.37621	5e-05
XLOC_005957	103380050	XP_008310068.1	Q32LJ7	PREDICTED: RIB43A-like with coiled-coils protein 2	LOC103380050	NC_024312.1:8984333-8989279	0.208899	4.32877	4.37308	5e-05
XLOC_010379	103397659	XP_008334228.1	Q8N895	PREDICTED: zinc finger protein 366 isoform X2	znf366	NC_024328.1:6913450-6920548	0.061404	1.27139	4.37194	0.0008
XLOC_004734	103379311	XP_008309043.1	Q14DQ1	PREDICTED: protein FAM219B	fam219b	NC_024311.1:16850112-16854292	0.414415	8.54118	4.36529	5e-05
XLOC_006191	103389084	XP_008322568.1	Q9P0K7	PREDICTED: ankycorbin	rai14	NC_024320.1:1775315-1813423	0.411247	8.47445	4.36504	5e-05
XLOC_002291	103394040	XP_008329397.1	Q5IGR7	PREDICTED: exostosin-1b isoform X1	LOC103394040	NC_024324.1:3488530-3581585	0.11827	2.42967	4.36061	5e-05
XLOC_016758	103395228	XP_008331095.1	Q923Q2	PREDICTED: stAR-related lipid transfer protein 13 isoform X2	stard13	NC_024325.1:10308718-10357407	0.495169	10.168	4.35997	5e-05
XLOC_020302	103377165	XP_008306062.1	Q5R7F9	PREDICTED: MAP7 domain-containing protein 2 isoform X7	map7d2	NC_024309.1:9713419-9726005	0.417546	8.55766	4.35721	5e-05
XLOC_001829	103395196	XP_008331038.1	Q99PP9	PREDICTED: tripartite motif-containing protein 16-like	LOC103395196	NC_024325.1:9411181-9416664	0.928483	18.9114	4.34823	5e-05
XLOC_018658	103394599	XP_008330208.1	Q8IXK2	PREDICTED: polypeptide N-acetylgalactosaminyltransferase 12	galnt12	NC_024324.1:13065975-13253639	0.2785	5.67182	4.34806	5e-05
XLOC_000862	103392003	XP_008326741.1	Q9MZS1	PREDICTED: potassium/sodium hyperpolarization-activated cyclic nucleotide-gated channel 1-like	LOC103392003	NC_024322.1:8974859-8983332	0.270701	5.50417	4.34575	0.0001
XLOC_018872	103394018	XP_008329367.1	Q13643	PREDICTED: four and a half LIM domains protein 3-like	LOC103394018	NC_024324.1:2859925-2864230	1.78155	36.2053	4.345	5e-05
XLOC_011599	103382374	XP_008313371.1	P00514	PREDICTED: cAMP-dependent protein kinase type I-alpha regulatory subunit	prkar1a	NC_024314.1:12840516-12846640	1.78553	36.2633	4.34409	5e-05
XLOC_007545	103382638	XP_008313716.1	Q6DKE2	PREDICTED: segment polarity protein dishevelled homolog DVL-3	dvl3	NC_024314.1:18657577-18663767	0.173837	3.52618	4.3423	5e-05
XLOC_001210	103380868	XP_008311216.1	Q60HD2	PREDICTED: atlastin-1 isoform X1	atl1	NC_024307.1:15024806-15034602	0.14456	2.93203	4.34216	5e-05
XLOC_020334	103396154	XP_008332359.1	B0UXL7	PREDICTED: probable flap endonuclease 1 homolog	LOC103396154	NC_024326.1:4413012-4416305	0.641254	13.0037	4.34188	5e-05
XLOC_019092	103394455	XP_008329997.1	Q9CQD1	PREDICTED: ras-related protein Rab-5A	LOC103394455	NC_024324.1:11474817-11477328	2.80406	56.8288	4.34104	5e-05
XLOC_010283	103384398	XP_008316123.1	O60840	PREDICTED: LOW QUALITY PROTEIN: voltage-dependent L-type calcium channel subunit alpha-1D-like	LOC103384398	NC_024316.1:318754-344608	0.10143	2.0546	4.34031	5e-05
XLOC_012742	103396109	XP_008332303.1	Q06806	PREDICTED: tyrosine-protein kinase receptor Tie-1 isoform X2	tie1	NC_024308.1:7221383-7233989	0.149065	3.01057	4.33602	5e-05
	103391227	XP_008325627.1	P26038	PREDICTED: moesin isoform X2	msn	NC_024321.1:15745418-15762236	0.409691	8.26777	4.33489	5e-05
XLOC_018601	103394497	XP_008330047.1	Q9UPV9	PREDICTED: trafficking kinesin-binding protein 1-like	LOC103394497	NC_024324.1:11754091-11764238	0.232079	4.68135	4.33424	5e-05
XLOC_009916	103387061	XP_008319778.1	Q7TM99	PREDICTED: monocarboxylate transporter 9	slc16a9	NC_024318.1:3810142-3817969	0.482133	9.70704	4.33153	5e-05
XLOC_002993	103377929	XP_008307143.1	P97479	PREDICTED: unconventional myosin-VIIa	myo7a	NC_024310.1:8156805-8182398	0.154222	3.10104	4.32967	5e-05
XLOC_013523	103388032	XP_008321099.1	Q07497	PREDICTED: LOW QUALITY PROTEIN: ephrin type-B receptor 5-like	LOC103388032	NC_024319.1:1207001-1222095	1.20398	24.1983	4.32902	5e-05
XLOC_015879	103390680	XP_008324843.1	Q9W735	PREDICTED: prominin-1-A-like isoform X6	LOC103390680	NC_024321.1:5872228-5926888	0.19062	3.8225	4.32574	5e-05
XLOC_002775	103376894	XP_008305665.1	Q01584	PREDICTED: lipocalin-like	LOC103376894	NC_024309.1:2239784-2241068	13.3429	267.428	4.325	5e-05
XLOC_010100	103396729	XP_008333158.1	Q8K120	PREDICTED: nuclear factor of activated T-cells, cytoplasmic 4	nfatc4	NC_024326.1:12943156-12952599	0.285584	5.7206	4.32418	5e-05
XLOC_007507	103382581	XP_008313642.1		PREDICTED: uncharacterized protein LOC103382581	LOC103382581	NC_024314.1:17960015-18009982	0.117037	2.34067	4.32189	0.0001
XLOC_018765	103393806	XP_008329117.1	P10039	PREDICTED: mucin-12-like	LOC103393806	NC_024324.1:437319-455156	0.255436	5.10802	4.32173	5e-05
XLOC_011567	103385919	XP_008318168.1	P00435	PREDICTED: LOW QUALITY PROTEIN: glutathione peroxidase 1	gpx1	NC_024317.1:3545152-3547399	11.6682	232.744	4.31809	5e-05
	103383189	XP_008314453.1	P51589	PREDICTED: cytochrome P450 2J2-like	LOC103383189	NC_024315.1:413122-415922	0.361679	7.21392	4.318	5e-05
XLOC_005633	103395192	XP_008331044.1	P14646	PREDICTED: cAMP-specific 3\',5\'-cyclic phosphodiesterase 4B isoform X2	pde4b	NC_024308.1:5789258-5805833	0.798762	15.8522	4.31078	5e-05
XLOC_003372	103377449	XP_008306486.1	P41585	PREDICTED: glucagon family neuropeptides-like isoform X1	LOC103377449	NC_024309.1:14843755-14849058	0.260651	5.16239	4.30785	0.00025
XLOC_006484	103381179	XP_008311637.1	P14018	PREDICTED: clusterin	clu	NC_024313.1:11227171-11233191	6.06172	120	4.30716	5e-05
XLOC_016375	103391838	XP_008326496.1	Q9IA88	PREDICTED: LOW QUALITY PROTEIN: serine/threonine-protein kinase SIK2-like	LOC103391838	NC_024322.1:5854932-5864228	3.38689	66.94	4.30484	5e-05
XLOC_000431	103391316	XP_008325759.1	Q8BLG2	PREDICTED: lysophosphatidic acid receptor 4	lpar4	NC_024321.1:18378989-18384651	0.459126	9.06358	4.30312	5e-05
XLOC_000882	103396429	XP_008332729.1	A5PMY6	PREDICTED: collectin-12-like	LOC103396429	NC_024326.1:9346018-9365350	0.344315	6.79678	4.30305	5e-05
XLOC_007069	103381667	XP_008312369.1	Q03014	PREDICTED: hematopoietically-expressed homeobox protein HHEX	hhex	NC_024314.1:4654378-4660800	0.300621	5.92088	4.29979	5e-05
XLOC_004971	103384208	XP_008315862.1	Q6PIF2	PREDICTED: synaptonemal complex central element protein 2 isoform X2	syce2	NC_024315.1:16858714-16860656	1.96701	38.598	4.29445	5e-05
XLOC_019773	103394939	XP_008330654.1	Q8MJY8	PREDICTED: 15-hydroxyprostaglandin dehydrogenase	LOC103394939	NC_024325.1:4455466-4458860	0.506806	9.94213	4.29405	0.0001
XLOC_020770	103396056	XP_008332216.1	A1YB07	PREDICTED: angiomotin-like 2a	LOC103396056	NC_024326.1:3850736-3858575	0.739462	14.5035	4.29378	5e-05
XLOC_014868	103389422	XP_008323042.1	P21741	PREDICTED: midkine-like	LOC103389422	NC_024320.1:8750852-8761461	4.26597	83.6675	4.29372	5e-05
XLOC_008222	103382390	XP_008313405.1	P17200	PREDICTED: muscarinic acetylcholine receptor M1-like	LOC103382390	NC_024314.1:14894674-14898770	0.407043	7.98193	4.29349	5e-05
XLOC_005567	103382737	XP_008313849.1	O88413	PREDICTED: tubby-related protein 3 isoform X3	tulp3	NC_024314.1:20509972-20524317	0.42545	8.34266	4.29345	5e-05
XLOC_013476	103387830	XP_008320841.1	Q9BWC9	PREDICTED: coiled-coil domain-containing protein 106-like	LOC103387830	NC_024319.1:148854-151823	1.20215	23.522	4.29032	5e-05
XLOC_012543					LOC103386996	NC_024318.1:3133423-3147034	0.454546	8.87121	4.28663	0.00015
XLOC_003384	103388687	XP_008322022.1	Q7SYN4	PREDICTED: cytosolic 5\'-nucleotidase 3A isoform X3	nt5c3a	NC_024319.1:14950515-14964866	0.444243	8.66686	4.28609	5e-05
XLOC_011559	103385911	XP_008318155.1	Q96EL1	PREDICTED: protein FAM212A-like	LOC103385911	NC_024317.1:3448947-3452954	1.78984	34.8955	4.28513	5e-05
XLOC_007073	103380846	XP_008311185.1	Q8CAF4	PREDICTED: NHS-like protein 1 isoform X4	nhsl1	NC_024313.1:5107115-5188892	1.17102	22.8214	4.28456	5e-05
XLOC_019022	103394331	XP_008329841.1	Q13332	PREDICTED: receptor-type tyrosine-protein phosphatase S-like isoform X5	LOC103394331	NC_024308.1:4016206-4170550	0.116699	2.2742	4.28449	5e-05
XLOC_007854	103383100	XP_008314337.1	Q02111	PREDICTED: protein kinase C theta type isoform X3	prkcq	NC_024314.1:29928904-29933825	0.264062	5.14512	4.28426	5e-05
XLOC_017729	103393693	XP_008328975.1	Q8WYR1	PREDICTED: phosphoinositide 3-kinase regulatory subunit 5-like isoform X2	LOC103393693	NC_024323.1:15568788-15603032	0.796894	15.5161	4.28323	5e-05
XLOC_004534	103378897	XP_008308481.1	Q96CX2	PREDICTED: BTB/POZ domain-containing protein KCTD12-like	LOC103378897	NC_024311.1:7867070-7870559	0.605804	11.7829	4.2817	5e-05
XLOC_022133	103397414	XP_008333891.1	A1L1V4	PREDICTED: lysyl oxidase homolog 2B-like isoform X2	LOC103397414	NC_024328.1:2695386-2722620	0.340402	6.61899	4.2813	5e-05
XLOC_001311	103383474	XP_008314841.1	Q8BFQ3	PREDICTED: ovarian cancer G-protein coupled receptor 1	gpr68	NC_024307.1:18832645-18844813	0.628757	12.1557	4.27298	5e-05
XLOC_015019	103381696	XP_008312409.1	Q7RTR2	PREDICTED: protein NLRC3	nlrc3	NC_024314.1:5110093-5119110	0.116635	2.25161	4.27089	0.0001
XLOC_000042					LOC103380529	NC_024312.1:18299331-18302954	0.801196	15.4594	4.27019	5e-05
XLOC_006333	103380821	XP_008311141.1	Q91677	PREDICTED: transcription factor GATA-4	gata4	NC_024313.1:4743581-4778186	0.536729	10.3338	4.26703	5e-05
XLOC_003638	103394823	XP_008330494.1	Q8TDX7	PREDICTED: serine/threonine-protein kinase Nek7	nek7	NC_024308.1:4986519-5047690	0.47678	9.17655	4.26656	5e-05
XLOC_020378	103396206	XP_008332434.1	P22735	PREDICTED: protein-glutamine gamma-glutamyltransferase K-like	LOC103396206	NC_024326.1:5594964-5618920	0.901881	17.356	4.26636	5e-05
XLOC_019145	103394569	XP_008330159.1	Q9NR48	PREDICTED: histone-lysine N-methyltransferase ASH1L-like isoform X1	LOC103394569	NC_024324.1:12687693-12711733	0.454402	8.73775	4.26522	5e-05
XLOC_013564	103398764	XP_008335716.1	Q7Z5L7	PREDICTED: podocan	podn	NC_024308.1:10722060-10728821	0.189542	3.6298	4.2593	0.0001
XLOC_016735	103391578	XP_008326097.1	Q90X49	PREDICTED: coiled-coil domain-containing protein 80	ccdc80	NC_024322.1:1556316-1566051	0.195228	3.73696	4.25863	5e-05
	103394365	XP_008329858.1	Q99JR5	PREDICTED: tubulointerstitial nephritis antigen-like isoform X2	tinagl1	NC_024324.1:10037686-10057839	1.63285	31.2153	4.25678	5e-05
XLOC_004043	103377815	XP_008307004.1	Q969H4	PREDICTED: connector enhancer of kinase suppressor of ras 2-like	LOC103377815	NC_024307.1:7990295-8015060	0.114302	2.18166	4.25451	0.0001
	103379881	XP_008309804.1	Q4R6T7	PREDICTED: IQ and ubiquitin-like domain-containing protein	iqub	NC_024312.1:6252309-6261143	3.454	65.874	4.25337	5e-05
XLOC_005877						NC_024312.1:6252309-6261143	3.454	65.874	4.25337	5e-05
XLOC_005846	103379794	XP_008309694.1	Q80WM5	PREDICTED: hyaluronan and proteoglycan link protein 3	hapln3	NC_024312.1:5138270-5143269	0.348185	6.63883	4.25301	5e-05
XLOC_004059	103379779	XP_008309669.1	Q9NQV5	PREDICTED: PR domain-containing protein 11	prdm11	NC_024312.1:4691914-4698124	0.408297	7.7792	4.25193	5e-05
XLOC_019531	103395392	XP_008331318.1	P43121	PREDICTED: cell surface glycoprotein MUC18-like	LOC103395392	NC_024325.1:13340841-13375490	4.59889	87.5849	4.25132	5e-05
XLOC_000658	103387649	XP_008320622.1	Q568D5	PREDICTED: BRCA1-A complex subunit BRE	bre	NC_024307.1:26287526-26352478	2.27521	43.2397	4.24829	5e-05
XLOC_001344	103383991	XP_008315572.1	Q5EA84	PREDICTED: docking protein 1	dok1	NC_024307.1:19863544-19877134	0.362948	6.88675	4.24599	5e-05
XLOC_011233	103386391	XP_008318854.1	P35638	PREDICTED: DNA damage-inducible transcript 3 protein	ddit3	NC_024317.1:12582747-12586036	1.29865	24.5446	4.24032	5e-05
XLOC_019478	103395294	XP_008331174.1	Q99743	PREDICTED: neuronal PAS domain-containing protein 2-like isoform X2	LOC103395294	NC_024325.1:11460635-11470099	0.172845	3.26569	4.23984	5e-05
XLOC_016817					LOC103391755	NC_024322.1:3618375-3627786	0.746871	14.0732	4.23595	5e-05
XLOC_005631	103388414	XP_008321595.1	Q5U3N0	PREDICTED: pleckstrin homology domain-containing family A member 8	plekha8	NC_024319.1:8857724-8865705	0.551065	10.3814	4.23564	5e-05
XLOC_007046	103381621	XP_008312294.1	P41586	PREDICTED: pituitary adenylate cyclase-activating polypeptide type I receptor-like isoform X2	LOC103381621	NC_024314.1:3652687-3691339	0.862149	16.1847	4.23055	5e-05
XLOC_012664	103387286	XP_008320081.1	P30730	PREDICTED: lutropin-choriogonadotropic hormone receptor-like isoform X2	LOC103387286	NC_024318.1:8073737-8121179	0.60053	11.2669	4.22971	5e-05
XLOC_020068	103395527	XP_008331477.1	O94929	PREDICTED: actin-binding LIM protein 3-like	LOC103395527	NC_024325.1:15142970-15174106	0.532683	9.98436	4.22832	5e-05
XLOC_018989	103394224	XP_008329669.1	P31937	PREDICTED: 3-hydroxyisobutyrate dehydrogenase, mitochondrial-like	LOC103394224	NC_024324.1:8063054-8081543	2.87314	53.7367	4.22521	5e-05
XLOC_003423	103377562	XP_008306642.1	Q7M729	PREDICTED: LOW QUALITY PROTEIN: sodium channel subunit beta-4-like	LOC103377562	NC_024310.1:270223-280849	0.263851	4.9311	4.22411	0.00015
XLOC_011143	103388650	XP_008321956.1	Q32NK7	PREDICTED: protein odd-skipped-related 2 isoform X2	osr2	NC_024319.1:12885177-12892788	2.09485	39.0509	4.22044	5e-05
XLOC_010042	103385103	XP_008317107.1	P98157	PREDICTED: low-density lipoprotein receptor-related protein 1-like	LOC103385103	NC_024316.1:13682989-13684444	0.795559	14.8174	4.21918	5e-05
XLOC_017724	103393707	XP_008328997.1	A9JRZ0	PREDICTED: E3 ubiquitin-protein ligase SMURF2, partial	LOC103393707	NC_024323.1:15435276-15463951	0.488072	9.08882	4.21893	5e-05
XLOC_017725	103393738	XP_008329026.1	A9JRZ0	PREDICTED: E3 ubiquitin-protein ligase SMURF2	LOC103393738	NC_024323.1:15435276-15463951	0.488072	9.08882	4.21893	5e-05
XLOC_012120	103378582	XP_008308071.1	Q3UBG2	PREDICTED: PTB-containing, cubilin and LRP1-interacting protein	pid1	NC_024310.1:19962259-19990357	0.669505	12.4626	4.21837	5e-05
XLOC_010469	103384774	XP_008316656.1	Q800Q5	PREDICTED: lymphoid enhancer-binding factor 1-like isoform X1	LOC103384774	NC_024316.1:6983477-7007818	0.240127	4.46683	4.21738	0.0008
XLOC_012544	103386998	XP_008319700.1	Q32KJ8	PREDICTED: arylsulfatase I-like, partial	LOC103386998	NC_024318.1:3187973-3190441	0.4652	8.62019	4.2118	5e-05
XLOC_004613					lyve1	NW_007585110.1:99240-101494	0.372698	6.89227	4.2089	0.0001
XLOC_023487	103399398	XP_008336315.1	Q9ESN0	PREDICTED: protein Niban-like isoform X1	LOC103399398	NC_024308.1:11191196-11232659	0.537714	9.92426	4.20605	5e-05
XLOC_012619	103387157	XP_008319902.1	Q9ESQ7	PREDICTED: PH and SEC7 domain-containing protein 1-like isoform X1	LOC103387157	NC_024318.1:5617100-5634663	0.181766	3.3488	4.20349	5e-05
XLOC_003195	103377054	XP_008305906.1	O75131	PREDICTED: copine-3-like	LOC103377054	NC_024309.1:6949149-6955357	0.398024	7.33296	4.20347	5e-05
XLOC_022752					LOC103398609	NW_007585117.1:92371-113899	0.318276	5.85801	4.20206	5e-05
XLOC_016087	103391094	XP_008325453.1	Q6P5E8	PREDICTED: diacylglycerol kinase theta	dgkq	NC_024321.1:12911347-12924644	0.355152	6.53148	4.2009	5e-05
XLOC_020545	103396588	XP_008332954.1	P50281	PREDICTED: matrix metalloproteinase-14-like	LOC103396588	NC_024326.1:11875218-11905289	2.83664	52.1194	4.19956	5e-05
XLOC_016765	103391624	XP_008326192.1	Q9Y6T7	PREDICTED: diacylglycerol kinase gamma isoform X5	dgkg	NC_024322.1:2324329-2400952	0.489701	8.95095	4.19207	5e-05
XLOC_004583	103379011	XP_008308630.1	Q3UHK3	PREDICTED: protein GREB1	greb1	NC_024311.1:10215689-10231263	0.691218	12.6258	4.19109	5e-05
XLOC_015060	103389822	XP_008323635.1	O95810	PREDICTED: LOW QUALITY PROTEIN: serum deprivation-response protein-like	LOC103389822	NC_024320.1:16302469-16306314	3.61257	65.9749	4.19082	5e-05
XLOC_010344	103384529	XP_008316297.1	Q5DU25	PREDICTED: putative protein TPRXL isoform X1	LOC103384529	NC_024316.1:2146481-2205174	0.170321	3.10993	4.19056	5e-05
XLOC_017233					LOC103392628	NC_024323.1:1827294-1834143	1.55073	28.2873	4.18913	5e-05
XLOC_008371	103398230	XP_008334988.1	Q9BYZ6	PREDICTED: rho-related BTB domain-containing protein 2	rhobtb2	NC_024328.1:18907716-18915201	0.332888	6.05932	4.18605	5e-05
XLOC_003005	103377376	XP_008306392.1	Q9ULB5	PREDICTED: cadherin-7	cdh7	NC_024309.1:12528328-12604637	0.372299	6.76836	4.18427	5e-05
XLOC_012927	103387841	XP_008320860.1	P05696	PREDICTED: protein kinase C gamma type-like	LOC103387841	NC_024319.1:362129-371866	0.378571	6.85291	4.17808	5e-05
XLOC_005393	103379927	XP_008309873.1	Q07081	PREDICTED: olfactomedin-like	LOC103379927	NC_024312.1:6977091-6979226	1.87538	33.904	4.1762	5e-05
XLOC_018926	103394115	XP_008329477.1		PREDICTED: MARCKS-related protein-like	LOC103394115	NC_024324.1:4597115-4599845	10.6565	192.571	4.17559	5e-05
XLOC_008561	103389769	XP_008323551.1	Q6ZS30	PREDICTED: LOW QUALITY PROTEIN: neurobeachin-like protein 1	nbeal1	NC_024320.1:15525058-15554206	0.497639	8.98865	4.17493	5e-05
XLOC_015221	103390192	XP_008324158.1	P12115	PREDICTED: adenylate kinase isoenzyme 1	ak1	NC_024320.1:23583340-23589162	1.31344	23.6912	4.17293	5e-05
XLOC_015705	103391364	XP_008325823.1	Q9WTS4	PREDICTED: teneurin-1-like	LOC103391364	NC_024321.1:17957660-18139678	0.130329	2.35024	4.17258	5e-05
XLOC_007925	103391365	XP_008325824.1	Q9W6V6	PREDICTED: teneurin-1	tenm1	NC_024321.1:17957660-18139678	0.130329	2.35024	4.17258	5e-05
XLOC_005995	103380110	XP_008310140.1	Q8BIE6	PREDICTED: FERM domain-containing protein 4A isoform X3	frmd4a	NC_024312.1:10939310-11004674	0.737934	13.2392	4.16518	5e-05
XLOC_004703	103379268	XP_008308978.1	Q9UH65	PREDICTED: switch-associated protein 70-like	LOC103379268	NC_024311.1:15587830-15595316	0.375657	6.7345	4.16408	5e-05
XLOC_018111	103393310	XP_008328451.1	Q95229	PREDICTED: uncharacterized protein LOC103393310	LOC103393310	NC_024323.1:12204661-12216513	0.191543	3.42873	4.16193	5e-05
XLOC_010251	103385538	XP_008317690.1	P63317	PREDICTED: troponin C, slow skeletal and cardiac muscles	LOC103385538	NC_024316.1:20419986-20423829	0.706395	12.6324	4.16051	5e-05
XLOC_013316	103388685	XP_008322017.1	Q8CJ69	PREDICTED: BMP-binding endothelial regulator protein isoform X1	bmper	NC_024319.1:15119885-15149959	0.559019	9.98556	4.15887	5e-05
XLOC_003196	103397862	XP_008334487.1	Q3SZZ2	PREDICTED: X-box-binding protein 1	xbp1	NC_024328.1:10685131-10687842	6.0887	108.748	4.1587	5e-05
XLOC_018570	103394414	XP_008329932.1	Q86UE4	PREDICTED: protein LYRIC-like isoform X2	LOC103394414	NC_024324.1:10927677-10936944	2.30233	41.1128	4.15842	5e-05
XLOC_022653					hmbox1	NW_007585113.1:70803-85587	0.336208	6.0016	4.15792	5e-05
XLOC_018903	103390323	XP_008324365.1	Q1LXZ9	PREDICTED: SKI family transcriptional corepressor 2	skor2	NC_024320.1:26297564-26306877	0.144198	2.56524	4.15297	0.00015
XLOC_013065	103388181	XP_008321294.1	Q9PRL8	PREDICTED: acyl-CoA-binding domain-containing protein 7	acbd7	NC_024319.1:4108533-4114164	3.35072	59.5277	4.15102	5e-05
XLOC_019158	103394606	XP_008330218.1	Q4R4Q3	PREDICTED: protein NDRG1-like isoform X2	LOC103394606	NC_024324.1:13336379-13348745	2.02433	35.9392	4.15004	5e-05
XLOC_003168	103376984	XP_008305808.1	Q5XH09	PREDICTED: carboxymethylenebutenolidase homolog	cmbl	NC_024309.1:5088982-5091883	0.808448	14.3395	4.1487	5e-05
XLOC_012754	103387484	XP_008320401.1	Q93062	PREDICTED: RNA-binding protein with multiple splicing-like	LOC103387484	NC_024307.1:25811686-25849118	3.26182	57.8319	4.14811	5e-05
XLOC_013852					LOC103388709	NC_024319.1:15161886-15193530	0.500392	8.86549	4.14707	0.00075
XLOC_023002	103387380	XP_008320213.1	Q9EQQ9	PREDICTED: bifunctional protein NCOAT	mgea5	NC_024318.1:9792218-9834807	1.97806	34.991	4.14482	5e-05
XLOC_010453	103384716	XP_008316563.1	Q5U3T0	PREDICTED: alpha-1,3-mannosyl-glycoprotein 4-beta-N-acetylglucosaminyltransferase C-like	LOC103384716	NC_024316.1:5289286-5296008	0.229336	4.04676	4.14123	5e-05
XLOC_013094	103388219	XP_008321345.1	P30801	PREDICTED: protein S100-A6-like	LOC103388219	NC_024319.1:4745056-4746354	1.57182	27.6532	4.13694	5e-05
XLOC_021662	103397570	XP_008334099.1	Q61451	PREDICTED: leukocyte surface antigen CD53-like	LOC103397570	NC_024328.1:4858881-4863435	1.34346	23.5295	4.13045	5e-05
XLOC_015891	103390721	XP_008324895.1		PREDICTED: kinectin-like	LOC103390721	NC_024321.1:7461361-7464627	0.290733	5.09111	4.13021	0.0001
	103390136	XP_008324090.1	Q14161	PREDICTED: ARF GTPase-activating protein GIT2-like isoform X1	LOC103390136	NC_024320.1:21812043-21826207	0.827148	14.4703	4.12881	5e-05
XLOC_002978					LOC103377351	NC_024309.1:11939309-11967624	0.309229	5.39881	4.12589	5e-05
				PREDICTED: uncharacterized protein LOC103377353		NC_024309.1:11939309-11967624	0.309229	5.39881	4.12589	5e-05
XLOC_008214	103382205	XP_008313130.1	Q92736	PREDICTED: LOW QUALITY PROTEIN: ryanodine receptor 2-like	LOC103382205	NC_024314.1:14841216-14892403	0.148627	2.58927	4.12277	5e-05
XLOC_009265	103383417	XP_008314739.1	Q5XIG2	PREDICTED: complement C1q tumor necrosis factor-related protein 1-like	LOC103383417	NC_024315.1:3393256-3403567	0.269271	4.68631	4.12132	5e-05
XLOC_006641	103380678	XP_008310930.1	P07099	PREDICTED: epoxide hydrolase 1	ephx1	NC_024313.1:2030716-2040937	0.262589	4.56829	4.12078	0.00015
XLOC_000545	103385240	XP_008317275.1	Q6JEL2	PREDICTED: kelch-like protein 10	LOC103385240	NC_024316.1:15282800-15314498	1.34803	23.4164	4.11859	5e-05
XLOC_003167	103383652	XP_008315091.1	P55157	PREDICTED: microsomal triglyceride transfer protein large subunit	mttp	NC_024315.1:7225329-7235536	0.394748	6.82815	4.11249	5e-05
XLOC_014776	103389177	XP_008322708.1	Q5T9C2	PREDICTED: protein FAM102A-like isoform X2	LOC103389177	NC_024320.1:3602189-3616631	0.206627	3.57018	4.11089	5e-05
XLOC_017218	103392600	XP_008327466.1	Q8BX02	PREDICTED: KN motif and ankyrin repeat domain-containing protein 2	kank2	NC_024323.1:1473752-1501775	0.636483	10.9729	4.10768	5e-05
XLOC_020805	103396122	XP_008332310.1	P56745	PREDICTED: claudin-1	cldn1	NC_024326.1:4337471-4340361	0.626914	10.7968	4.10619	0.00015
XLOC_001556	103388747	XP_008322173.1	Q6H8Q1	PREDICTED: actin-binding LIM protein 2 isoform X9	ablim2	NC_024307.1:27527185-27592341	0.681446	11.7355	4.10614	5e-05
XLOC_007384	103382245	XP_008313184.1	Q503M4	PREDICTED: monocarboxylate transporter 12-B-like	LOC103382245	NC_024314.1:14452531-14461340	0.255776	4.4033	4.10563	5e-05
XLOC_005518	103380223	XP_008310295.1	Q3ULW6	PREDICTED: coiled-coil domain-containing protein 33 isoform X2	ccdc33	NC_024312.1:12312845-12361431	0.34578	5.95166	4.10536	0.0001
XLOC_021591	103397499	XP_008333989.1	O15018	PREDICTED: PDZ domain-containing protein 2-like	LOC103397499	NC_024328.1:1431027-1455413	0.26374	4.53928	4.10528	5e-05
XLOC_006919	103381459	XP_008312018.1	Q8JFV8	PREDICTED: synaptic vesicle membrane protein VAT-1 homolog	vat1	NC_024314.1:1380435-1386409	0.726055	12.4894	4.10448	5e-05
XLOC_003248	103380832	XP_008311165.1	Q96S38	PREDICTED: ribosomal protein S6 kinase delta-1 isoform X2	rps6kc1	NC_024313.1:4874829-4904287	0.598335	10.281	4.10288	5e-05
XLOC_011359	103386727	XP_008319350.1	Q9BYM8	PREDICTED: LOW QUALITY PROTEIN: ranBP-type and C3HC4-type zinc finger-containing protein 1-like	LOC103386727	NC_024317.1:18868434-18874809	0.542396	9.31929	4.1028	5e-05
XLOC_003232	103379279	XP_008308991.1	Q924W6	PREDICTED: tripartite motif-containing protein 66	trim66	NC_024311.1:15717703-15728027	0.589079	10.0981	4.09948	5e-05
XLOC_003968	103379039	XP_008308674.1	Q9NSC2	PREDICTED: sal-like protein 1	sall1	NC_024311.1:11133093-11145128	0.338789	5.79852	4.09722	5e-05
XLOC_022489	103398261	XP_008335037.1	Q6TXF1	PREDICTED: arrestin domain-containing protein 3	arrdc3	NC_024328.1:19679867-19686158	2.42146	41.4143	4.09618	5e-05
XLOC_017083	103392341	XP_008327160.1	P15989	PREDICTED: LOW QUALITY PROTEIN: collagen alpha-3(VI) chain-like	LOC103392341	NC_024322.1:15494729-15563765	1.67524	28.5387	4.09049	5e-05
XLOC_009122	103384339	XP_008316050.1	Q8JFQ6	PREDICTED: keratin, type I cytoskeletal 13-like	LOC103384339	NC_024315.1:19287181-19289678	40.6969	692.289	4.08838	5e-05
XLOC_010527	103384926	XP_008316848.1	Q01650	PREDICTED: large neutral amino acids transporter small subunit 1-like isoform X1	LOC103384926	NC_024316.1:9350561-9359100	0.57961	9.85013	4.08699	5e-05
XLOC_019684	103395791	XP_008331808.1	Q03591	PREDICTED: complement factor H-related protein 5-like isoform X3	LOC103395791	NC_024326.1:3315-16545	0.232902	3.94538	4.08237	5e-05
XLOC_006970	103381438	XP_008311992.1	Q5DTU0	PREDICTED: actin filament-associated protein 1-like 2	afap1l2	NC_024314.1:1087214-1123963	0.42801	7.25034	4.08233	5e-05
XLOC_002209	103388198	XP_008321322.1	Q9NNX1	PREDICTED: tuftelin	tuft1	NC_024319.1:4382894-4394696	4.53076	76.6924	4.08126	5e-05
XLOC_021938	103398116	XP_008334850.1	Q8WXX7	PREDICTED: autism susceptibility gene 2 protein-like	LOC103398116	NC_024328.1:15189637-15224099	0.340559	5.75932	4.07992	5e-05
XLOC_004414	103378689	XP_008308203.1	Q9Z2B1	PREDICTED: interleukin-18 receptor accessory protein-like	LOC103378689	NC_024311.1:3310025-3314746	0.248434	4.19967	4.07934	0.0001
XLOC_005375	103379908	XP_008309842.1	P14400	PREDICTED: microtubule-associated protein 1B-like	LOC103379908	NC_024312.1:6618298-6659031	0.168583	2.84972	4.07929	5e-05
XLOC_022713					dock8	NW_007585115.1:175931-245536	0.362431	6.12234	4.0783	5e-05
XLOC_014474	103397475	XP_008333966.1	A2BD09	PREDICTED: olfactomedin-like protein 2A	olfml2a	NC_024328.1:1591507-1611949	0.192881	3.25819	4.07828	5e-05
XLOC_006315	103380806	XP_008311123.1	Q78E65	PREDICTED: jun dimerization protein 2-like	LOC103380806	NC_024313.1:4436246-4446932	1.19337	20.1425	4.07712	5e-05
XLOC_014646	103390416	XP_008324483.1	P18614	PREDICTED: integrin alpha-1	itga1	NC_024320.1:27635071-27676382	0.162242	2.73677	4.07625	0.0002
XLOC_008300	103382603	XP_008313672.1	Q6ZV73	PREDICTED: FYVE, RhoGEF and PH domain-containing protein 6-like isoform X2	LOC103382603	NC_024314.1:18295315-18311651	0.391636	6.58733	4.07211	5e-05
XLOC_008311	103382633	XP_008313706.1		PREDICTED: uncharacterized protein LOC103382633	LOC103382633	NC_024314.1:18621828-18624386	0.80817	13.5919	4.07195	5e-05
XLOC_003367	103377436	XP_008306470.1	P55289	PREDICTED: cadherin-12-like, partial	LOC103377436	NC_024309.1:14205586-14223599	0.191953	3.22682	4.07129	0.00015
XLOC_005036	103379147	XP_008308828.1	Q9H422	PREDICTED: LOW QUALITY PROTEIN: homeodomain-interacting protein kinase 3	hipk3	NC_024311.1:13116181-13160820	0.260869	4.37884	4.06915	5e-05
XLOC_018109	103396288	XP_008332534.1	Q68CZ2	PREDICTED: tensin-3 isoform X1	tns3	NC_024326.1:6620227-6648492	0.17092	2.86556	4.06742	5e-05
XLOC_013039	103377845	XP_008307032.1	O93449	PREDICTED: transforming growth factor beta-1	tgfb1	NC_024310.1:6992097-7001991	0.589062	9.86547	4.0659	5e-05
XLOC_001991	103399823	XP_008336662.1	Q60843	PREDICTED: Krueppel-like factor 2	LOC103399823	NC_024308.1:12292432-12311814	0.363649	6.07855	4.06311	0.00015
XLOC_017693	103393603	XP_008328838.1	P02457	PREDICTED: collagen alpha-1(I) chain-like	LOC103393603	NC_024323.1:14639256-14655166	20.9731	350.382	4.06232	5e-05
XLOC_009395	103395985	XP_008332093.1	O43741	PREDICTED: 5\'-AMP-activated protein kinase subunit beta-2 isoform X3	prkab2	NC_024326.1:2576242-2596166	1.70235	28.4201	4.06131	5e-05
XLOC_020276	103396021	XP_008332165.1	Q66L49	PREDICTED: calcium-binding mitochondrial carrier protein SCaMC-1-like	LOC103396021	NC_024326.1:2576242-2596166	1.70235	28.4201	4.06131	5e-05
XLOC_021099	103396770	XP_008333215.1	P79145	PREDICTED: cAMP-responsive element modulator-like isoform X3	LOC103396770	NC_024326.1:14053299-14059184	4.56623	75.9208	4.05542	5e-05
XLOC_019487	103395301	XP_008331184.1	P26041	PREDICTED: moesin-like	LOC103395301	NC_024325.1:11385339-11398190	4.37198	72.6595	4.05479	5e-05
XLOC_014324	103389713	XP_008323475.1	O54834	PREDICTED: rho GTPase-activating protein 6-like isoform X1	LOC103389713	NC_024320.1:14334705-14366909	0.651196	10.822	4.05473	5e-05
XLOC_003516	103377754	XP_008306909.1	Q61097	PREDICTED: kinase suppressor of Ras 1-like, partial	LOC103377754	NC_024310.1:4707965-4720973	0.473824	7.87401	4.05467	5e-05
XLOC_012139					LOC103387106	NC_024318.1:4740664-4751627	0.335803	5.57493	4.05327	5e-05
XLOC_020429	103396312	XP_008332567.1	P22694	PREDICTED: cAMP-dependent protein kinase catalytic subunit beta isoform X2	LOC103396312	NC_024326.1:7200604-7210176	3.93837	65.3591	4.05272	5e-05
XLOC_013544	103394468	XP_008330025.1	Q9IBD8	PREDICTED: receptor-type tyrosine-protein phosphatase C isoform X2	ptprc	NC_024308.1:5069690-5087279	0.469179	7.78494	4.05248	5e-05
XLOC_018949	103391651	XP_008326229.1	P20929	PREDICTED: nebulin	neb	NC_024322.1:2125300-2186962	0.191091	3.1696	4.05197	5e-05
XLOC_021846	103397959	XP_008334634.1	A0JPF5	PREDICTED: protein FAM160B2-like	LOC103397959	NC_024328.1:13657990-13665395	0.368446	6.09964	4.0492	5e-05
XLOC_019101	103394498	XP_008330048.1	Q8K3I9	PREDICTED: LOW QUALITY PROTEIN: glucocorticoid-induced transcript 1 protein-like	LOC103394498	NC_024324.1:11802022-11809343	0.37205	6.15851	4.04901	5e-05
XLOC_013618	103388139	XP_008321240.1	D3ZE85	PREDICTED: DOMON domain-containing protein FRRS1L	frrs1l	NC_024319.1:3743108-3746521	0.34243	5.66003	4.04693	5e-05
XLOC_009499	103379692	XP_008309543.1	P21741	PREDICTED: midkine	mdk	NC_024312.1:4441302-4444814	0.45834	7.54183	4.04043	5e-05
XLOC_010210	103385450	XP_008317567.1	Q9NT22	PREDICTED: EMILIN-3	emilin3	NC_024316.1:19094449-19102335	0.362845	5.94843	4.03508	5e-05
XLOC_004232	103378304	XP_008307700.1	Q96DR7	PREDICTED: rho guanine nucleotide exchange factor 26	arhgef26	NC_024310.1:14253953-14268166	0.442366	7.23989	4.03266	5e-05
XLOC_002433	103381681	XP_008312393.1	Q5ZI11	PREDICTED: leucine-rich repeat-containing protein 45	lrrc45	NC_024314.1:4643102-4652005	0.407245	6.65863	4.03126	0.0002
XLOC_007915						NC_024314.1:4643102-4652005	0.407245	6.65863	4.03126	0.0002
XLOC_021564	103397357	XP_008333806.1	Q9BZC7	PREDICTED: ATP-binding cassette sub-family A member 2	abca2	NC_024328.1:733443-786218	0.0800776	1.30929	4.03124	5e-05
XLOC_006598					slc16a5	NW_007585132.1:110609-120481	0.286198	4.67351	4.02942	5e-05
XLOC_011584	103385983	XP_008318269.1	P00491	PREDICTED: purine nucleoside phosphorylase-like	LOC103385983	NC_024307.1:23201565-23204117	0.499336	8.13582	4.0262	0.0002
XLOC_022235	103397627	XP_008334184.1	Q8K021	PREDICTED: secretory carrier-associated membrane protein 1-like	LOC103397627	NC_024328.1:7604968-7612149	0.322538	5.25177	4.02526	5e-05
XLOC_019055	103394374	XP_008329877.1	Q2KJC8	PREDICTED: peptidyl-prolyl cis-trans isomerase FKBP9-like	LOC103394374	NC_024324.1:10160214-10166714	1.80991	29.4484	4.02419	5e-05
XLOC_021771	103397743	XP_008334334.1	P58397	PREDICTED: LOW QUALITY PROTEIN: A disintegrin and metalloproteinase with thrombospondin motifs 12	adamts12	NC_024328.1:9505496-9528758	0.20106	3.27085	4.02397	5e-05
XLOC_012839	103387681	XP_008320659.1	Q9N281	PREDICTED: collagen alpha-1(XVII) chain-like	LOC103387681	NC_024318.1:15295796-15326653	2.80279	45.4693	4.01996	5e-05
XLOC_005965	103387388	XP_008320225.1	O88279	PREDICTED: slit homolog 1 protein	slit1	NC_024318.1:10015556-10110746	0.272854	4.4257	4.0197	5e-05
XLOC_009770	103384507	XP_008316269.1	Q8CD54	PREDICTED: piezo-type mechanosensitive ion channel component 2-like	LOC103384507	NC_024316.1:1920992-1938387	0.132457	2.14387	4.01662	5e-05
XLOC_001513	103379535	XP_008309336.1	C0H8I2	PREDICTED: N-lysine methyltransferase SETD6	setd6	NC_024312.1:1789504-1794160	0.907173	14.6797	4.0163	5e-05
XLOC_001499	103387603	XP_008320548.1	Q62261	PREDICTED: uncharacterized protein LOC103387603 isoform X1	LOC103387603	NC_024318.1:13839278-13850910	0.278156	4.49939	4.01577	5e-05
XLOC_016953					LOC103392070	NC_024322.1:10331006-10333777	1.65687	26.7765	4.01443	5e-05
XLOC_009971	103384936	XP_008316864.1		PREDICTED: chondroitin proteoglycan 1-like isoform X2	LOC103384936	NC_024316.1:9506191-9515600	0.920485	14.8656	4.01344	5e-05
XLOC_020441	103396336	XP_008332599.1	Q90275	PREDICTED: cadherin-2	cdh2	NC_024326.1:7721955-7776521	0.957442	15.4563	4.01287	5e-05
XLOC_014011	103389079	XP_008322563.1	Q8N2Y8	PREDICTED: iporin-like	LOC103389079	NC_024320.1:1748376-1759240	0.111858	1.80494	4.01221	0.0002
XLOC_007347	103382297	XP_008313264.1	Q62036	PREDICTED: 5-azacytidine-induced protein 1 isoform X3	cep131	NC_024314.1:13861133-13874835	1.06429	17.1398	4.00939	5e-05
XLOC_015942	103390857	XP_008325137.1	Q9Y5F6	PREDICTED: protocadherin gamma-C5-like, partial	LOC103390857	NC_024321.1:9169582-9186416	0.477445	7.6888	4.00935	5e-05
XLOC_017668	103393500	XP_008328715.1	P86221	PREDICTED: tubulin beta-4 chain-like	LOC103393500	NC_024323.1:13756456-13764071	2.39151	38.5031	4.00898	5e-05
XLOC_017658	103393501	XP_008328718.1	Q6DCQ3	PREDICTED: tetraspanin-4-like isoform X2	LOC103393501	NC_024323.1:13756456-13764071	2.39151	38.5031	4.00898	5e-05
XLOC_019788	103394973	XP_008330707.1	Q9BX67	PREDICTED: junctional adhesion molecule C-like	LOC103394973	NC_024325.1:5670059-5696235	0.688699	11.0804	4.00799	5e-05
XLOC_009081	103384237	XP_008315897.1	O55187	PREDICTED: E3 SUMO-protein ligase CBX4	cbx4	NC_024315.1:17605973-17613380	0.483815	7.77836	4.00694	5e-05
XLOC_021740	103397796	XP_008334398.1		PREDICTED: flocculation protein FLO11-like	LOC103397796	NC_024308.1:9617789-9621584	0.273088	4.38782	4.00607	5e-05
XLOC_000031	103379262	XP_008309010.1	P26325	PREDICTED: LOW QUALITY PROTEIN: alcohol dehydrogenase class-3	adh5	NC_024307.1:1898686-1903699	1.65914	26.6389	4.00503	5e-05
XLOC_022063	103388844	XP_008322261.1	Q9I9N6	PREDICTED: apoptosis-associated speck-like protein containing a CARD	pycard	NC_024319.1:18059230-18060751	0.851898	13.6223	3.99914	5e-05
XLOC_000076	103389104	XP_008322597.1	B4F7E8	PREDICTED: niban-like protein 1	LOC103389104	NC_024320.1:2328762-2354322	0.633057	10.1156	3.99811	5e-05
XLOC_020903	103396351	XP_008332625.1	P55245	PREDICTED: epidermal growth factor receptor	egfr	NC_024326.1:8146949-8180528	0.660547	10.5501	3.99745	5e-05
XLOC_000889	103378275	XP_008307691.1	Q9Y4K1	PREDICTED: LOW QUALITY PROTEIN: absent in melanoma 1 protein	aim1	NC_024307.1:1566401-1598219	0.167116	2.66899	3.99737	5e-05
XLOC_013491	103387876	XP_008320903.1	Q99062	PREDICTED: LOW QUALITY PROTEIN: granulocyte colony-stimulating factor receptor	csf3r	NC_024319.1:562161-572814	1.31476	20.9948	3.99717	5e-05
XLOC_018515	103395500	XP_008331453.1	Q5F4B8	PREDICTED: solute carrier family 46 member 3	slc46a3	NC_024325.1:14696739-14701696	1.51488	24.1119	3.99247	5e-05
XLOC_001495	103387465	XP_008320350.1	Q62417	PREDICTED: sorbin and SH3 domain-containing protein 1-like	LOC103387465	NC_024318.1:10815670-10848019	0.419353	6.65911	3.98909	5e-05
XLOC_018838	103393974	XP_008329323.1	Q9QXS1	PREDICTED: plectin-like	LOC103393974	NC_024324.1:2046518-2173659	0.707568	11.2352	3.98901	5e-05
XLOC_022075	103397388	XP_008333857.1	O46392	PREDICTED: collagen alpha-1(II) chain-like	LOC103397388	NC_024328.1:917418-926071	0.356278	5.65586	3.98867	5e-05
XLOC_014925	103389529	XP_008323193.1	P56524	PREDICTED: histone deacetylase 4	hdac4	NC_024320.1:9942939-10000655	0.181934	2.88702	3.9881	5e-05
XLOC_015304	103390413	XP_008324480.1	Q8TDX6	PREDICTED: chondroitin sulfate N-acetylgalactosaminyltransferase 1	csgalnact1	NC_024320.1:27377525-27415714	0.17604	2.79337	3.98804	5e-05
XLOC_014453	103390015	XP_008323922.1	P18470	PREDICTED: H-2 class II histocompatibility antigen, E-S beta chain-like	LOC103390015	NC_024307.1:29048526-29050987	3.50614	55.6349	3.98803	5e-05
XLOC_020423	103397757	XP_008334349.1	Q5R5K4	PREDICTED: synaptosomal-associated protein 29	snap29	NC_024328.1:9279508-9282637	1.00287	15.9024	3.98704	5e-05
XLOC_006262	103380677	XP_008310955.1	Q5R7U4	PREDICTED: guanine nucleotide-binding protein G(I)/G(S)/G(O) subunit gamma-2	LOC103380677	NC_024307.1:14825927-14844327	3.72417	58.935	3.98413	5e-05
	103385068	XP_008317063.1	Q02356	PREDICTED: AMP deaminase 2-like, partial	LOC103385068	NC_024316.1:12394013-12399125	0.228356	3.61071	3.98293	5e-05
XLOC_012334	103394137	XP_008329525.1	Q29S03	PREDICTED: epsilon-sarcoglycan, partial	sgce	NC_024324.1:5076493-5084376	0.30654	4.84332	3.98185	5e-05
XLOC_005452					LOC103380064	NC_024312.1:9669580-9676151	8.72845	137.855	3.98128	5e-05
XLOC_012055	103383286	XP_008314564.1	O18765	PREDICTED: 3-oxo-5-alpha-steroid 4-dehydrogenase 2	srd5a2	NC_024315.1:1776580-1779939	1.67074	26.2838	3.97561	5e-05
XLOC_008884	103383838	XP_008315373.1	Q68CZ1	PREDICTED: protein fantom-like	LOC103383838	NC_024307.1:19659873-19670599	0.262148	4.12287	3.9752	5e-05
XLOC_001834	103395542	XP_008331503.1	O12990	PREDICTED: tyrosine-protein kinase JAK1	jak1	NC_024308.1:5983121-6002718	0.5184	8.14974	3.97462	5e-05
XLOC_020137	103377567	XP_008306650.1	Q90935	PREDICTED: neuroserpin	serpini1	NC_024310.1:527671-545028	0.884114	13.8732	3.97192	5e-05
XLOC_016662	103392484	XP_008327325.1	P07589	PREDICTED: fibronectin-like	LOC103392484	NC_024322.1:17940538-17965479	0.977844	15.3331	3.9709	5e-05
XLOC_008814	103393110	XP_008328181.1	Q5ZID6	PREDICTED: 7-methylguanosine phosphate-specific 5\'-nucleotidase	nt5c3b	NC_024323.1:9499782-9503372	2.27469	35.6173	3.96884	5e-05
XLOC_014048	103389122	XP_008322622.1	Q8HY17	PREDICTED: relaxin-3-like	LOC103389122	NC_024320.1:2711135-2712527	1.56869	24.5454	3.96782	5e-05
XLOC_009152	103383182	XP_008314439.1	P98093	PREDICTED: LOW QUALITY PROTEIN: complement C3-like	LOC103383182	NC_024315.1:555063-572931	0.140945	2.2005	3.96462	5e-05
XLOC_020882	103379731	XP_008309606.1	Q8WWL2	PREDICTED: protein spire homolog 2	spire2	NC_024312.1:4711581-4720374	0.181654	2.83565	3.96442	5e-05
XLOC_009850	103384639	XP_008316446.1	Q8CGB6	PREDICTED: tensin-like C1 domain-containing phosphatase	LOC103384639	NC_024316.1:3883187-3948279	0.943726	14.7185	3.96312	5e-05
XLOC_005611	103380506	XP_008310741.1	P15379	PREDICTED: uncharacterized protein LOC103380506	LOC103380506	NC_024312.1:17474323-17485019	0.51345	8.00532	3.96266	5e-05
XLOC_023281	103399182	XP_008336132.1	Q5H8C1	PREDICTED: FRAS1-related extracellular matrix protein 1-like	LOC103399182	NC_024308.1:11300146-11324076	0.184315	2.873	3.96231	5e-05
XLOC_008701	103389531	XP_008323197.1	P62329	PREDICTED: thymosin beta-4	tmsb4x	NC_024320.1:9926742-9929423	108.975	1698.52	3.9622	5e-05
XLOC_003137	103376929	XP_008305721.1		PREDICTED: putative GPI-anchored protein PB15E9.01c	LOC103376929	NC_024309.1:3415437-3428475	0.579789	9.01663	3.95899	5e-05
XLOC_008373	103382978	XP_008314187.1	O60486	PREDICTED: plexin-C1	plxnc1	NC_024314.1:27683746-27706582	0.96576	14.9943	3.9566	5e-05
XLOC_021062	103391873	XP_008326543.1	O54968	PREDICTED: nuclear factor erythroid 2-related factor 2 isoform X3	nfe2l2	NC_024322.1:6690090-6698461	3.61852	56.1636	3.95616	5e-05
XLOC_011648	103396301	XP_008332552.1	Q7ZXP1	PREDICTED: microtubule-associated protein RP/EB family member 2 isoform X2	mapre2	NC_024326.1:6870124-6880220	1.42799	22.1494	3.95521	5e-05
XLOC_015559	103391033	XP_008325370.1	P79331	PREDICTED: A disintegrin and metalloproteinase with thrombospondin motifs 2-like, partial	LOC103391033	NC_024321.1:11020709-11072200	0.293028	4.54395	3.95484	5e-05
XLOC_007662	103394145	XP_008329541.1	Q7YRQ8	PREDICTED: tissue factor pathway inhibitor 2	tfpi2	NC_024324.1:5320472-5322573	1.65278	25.5533	3.95055	5e-05
XLOC_004904	103378819	XP_008308387.1	Q99K41	PREDICTED: EMILIN-1-like	LOC103378819	NC_024311.1:6616760-6637303	0.5858	9.05615	3.95042	5e-05
XLOC_000531	103384527	XP_008316293.1	Q5DU25	PREDICTED: IQ motif and SEC7 domain-containing protein 2-like	LOC103384527	NC_024316.1:2100063-2128217	0.128316	1.97858	3.94669	5e-05
XLOC_012285	103387391	XP_008320228.1	Q28689	PREDICTED: canalicular multispecific organic anion transporter 1	abcc2	NC_024318.1:9995293-10010932	0.153398	2.35389	3.9397	5e-05
XLOC_017991	103393103	XP_008328167.1	Q3UIA2	PREDICTED: LOW QUALITY PROTEIN: rho GTPase-activating protein 17-like	LOC103393103	NC_024323.1:9041798-9059856	0.949283	14.5623	3.93926	5e-05
XLOC_013982	103388972	XP_008322442.1	Q08E26	PREDICTED: CREB-regulated transcription coactivator 2	crtc2	NC_024319.1:20845481-20864496	0.300706	4.61033	3.93844	5e-05
XLOC_019945	103395311	XP_008331194.1	Q01082	PREDICTED: spectrin beta chain, non-erythrocytic 1-like	LOC103395311	NC_024325.1:11671872-11699872	0.353259	5.4143	3.93798	5e-05
XLOC_007305	103382369	XP_008313358.1	Q9BZ23	PREDICTED: pantothenate kinase 3-like	LOC103382369	NC_024307.1:16754398-16760301	2.20233	33.7111	3.93612	5e-05
XLOC_010291	103384404	XP_008316130.1	Q9P2B4	PREDICTED: CTTNBP2 N-terminal-like protein	LOC103384404	NC_024316.1:779773-790547	0.108102	1.65435	3.9358	0.00015
XLOC_018034	103393183	XP_008328270.1	Q9R1T9	PREDICTED: potassium voltage-gated channel subfamily H member 4	kcnh4	NC_024323.1:9975730-9990204	0.273734	4.18295	3.93367	5e-05
XLOC_018717	103394718	XP_008330366.1	Q99315	PREDICTED: uncharacterized protein K02A2.6-like, partial	LOC103394718	NC_024324.1:14775880-14778964	0.151066	2.30427	3.93106	0.00015
	103377806	XP_008306993.1	Q8TDY4	PREDICTED: arf-GAP with SH3 domain, ANK repeat and PH domain-containing protein 1-like	LOC103377806	NC_024307.1:8086467-8112375	0.489489	7.46404	3.93061	5e-05
XLOC_010405	103382693	XP_008313789.1	Q0VC71	PREDICTED: probable tubulin polyglutamylase TTLL1	ttll1	NC_024314.1:19524984-19533184	0.356194	5.42711	3.92945	5e-05
XLOC_022180	103397576	XP_008334110.1	Q15569	PREDICTED: dual specificity testis-specific protein kinase 1-like isoform X2	LOC103397576	NC_024328.1:5019012-5036330	0.366943	5.58047	3.92676	5e-05
XLOC_013202	103376750	XP_008305472.1	Q9BZV1	PREDICTED: UBX domain-containing protein 6	ubxn6	NC_024308.1:18459511-18464816	0.961307	14.616	3.9264	5e-05
XLOC_010707	103385302	XP_008317374.1	Q0P3W2	PREDICTED: olfactomedin-like protein 3B	LOC103385302	NC_024316.1:16346122-16351188	0.339879	5.16544	3.9258	0.00025
XLOC_013536	103388021	XP_008321087.1	Q99JH7	PREDICTED: calsyntenin-3	clstn3	NC_024319.1:1966868-1985486	0.196447	2.98368	3.92488	5e-05
XLOC_016236	103391399	XP_008325874.1	Q8UUY8	PREDICTED: beta-2 adrenergic receptor-like isoform X2	LOC103391399	NC_024321.1:19129005-19144624	0.389553	5.91503	3.92449	5e-05
XLOC_006179	103380439	XP_008310654.1	Q9PTJ3	PREDICTED: rhombotin-2	lmo2	NC_024312.1:16892658-16895128	0.390979	5.92903	3.92263	5e-05
XLOC_004933	103378906	XP_008308489.1	P47728	PREDICTED: calretinin-like	LOC103378906	NC_024311.1:7447975-7456288	0.40326	6.09572	3.91801	5e-05
XLOC_016195	103391334	XP_008325781.1	Q58DL7	PREDICTED: rho guanine nucleotide exchange factor 9 isoform X3	arhgef9	NC_024321.1:17821441-17850423	0.349442	5.27797	3.91686	5e-05
XLOC_007025	103386087	XP_008318414.1	Q1AE95	PREDICTED: transmembrane protein 183A	tmem183a	NC_024317.1:5677282-5681368	1.51883	22.9282	3.91609	5e-05
XLOC_005703	103379509	XP_008309294.1	P55859	PREDICTED: purine nucleoside phosphorylase-like	LOC103379509	NC_024312.1:1131615-1139172	0.367471	5.53803	3.91367	5e-05
XLOC_019370	103395032	XP_008330790.1	Q5VT25	PREDICTED: myotonin-protein kinase isoform X2	dmpk	NC_024325.1:6380939-6391266	0.765614	11.5259	3.91212	5e-05
XLOC_008044	103381153	XP_008311606.1	Q8CB67	PREDICTED: low-density lipoprotein receptor-related protein 11	lrp11	NC_024313.1:10656989-10662578	0.813526	12.2446	3.91182	5e-05
XLOC_003197	103377057	XP_008305912.1		PREDICTED: agouti-signaling protein-like	LOC103377057	NC_024309.1:6984888-6995098	0.41573	6.25639	3.91161	5e-05
XLOC_022159	103397533	XP_008334051.1	Q6DFX2	PREDICTED: anthrax toxin receptor 2	antxr2	NC_024328.1:4222227-4257364	0.42822	6.44403	3.91154	5e-05
XLOC_002525	103391396	XP_008325870.1	Q80VA5	PREDICTED: SH3 domain and tetratricopeptide repeat-containing protein 2	sh3tc2	NC_024321.1:19148650-19160008	0.153162	2.30189	3.90968	5e-05
XLOC_015713	103379477	XP_008309260.1	Q498S6	PREDICTED: LOW QUALITY PROTEIN: zinc finger CCHC domain-containing protein 14	zcchc14	NC_024312.1:605674-631090	0.194986	2.92733	3.90814	5e-05
XLOC_000378	103397531	XP_008334049.1	Q96RL7	PREDICTED: vacuolar protein sorting-associated protein 13A, partial	vps13a	NC_024328.1:4086092-4114809	0.278812	4.18426	3.90761	5e-05
XLOC_016203	103391332	XP_008325778.1	Q80YA9	PREDICTED: connector enhancer of kinase suppressor of ras 2-like	LOC103391332	NC_024321.1:18187193-18225866	0.22964	3.44622	3.90757	5e-05
XLOC_004963	103378972	XP_008308573.1	Q50DM5	PREDICTED: G-protein coupled receptor 56-like	LOC103378972	NC_024311.1:8743390-8747935	0.296954	4.45418	3.90685	0.0003
XLOC_021908	103398043	XP_008334752.1	P58802	PREDICTED: LOW QUALITY PROTEIN: TBC1 domain family member 10A-like	LOC103398043	NC_024328.1:14805479-14814942	0.697359	10.4539	3.90599	5e-05
XLOC_004541	103378943	XP_008308540.1	P49715	PREDICTED: CCAAT/enhancer-binding protein alpha	cebpa	NC_024311.1:8033622-8035735	0.980966	14.6996	3.90543	5e-05
XLOC_023199					LOC103399093	NW_007585566.1:57-1203	2.19673	32.9026	3.90477	0.0002
XLOC_020448	103396349	XP_008332622.1	Q8TDN4	PREDICTED: CDK5 and ABL1 enzyme substrate 1 isoform X1	cables1	NC_024326.1:8112313-8129288	0.756992	11.3309	3.90384	5e-05
XLOC_016950	103392061	XP_008326810.1	P15988	PREDICTED: collagen alpha-2(VI) chain-like	LOC103392061	NC_024322.1:10254973-10267449	1.43026	21.4078	3.90378	5e-05
XLOC_013722	103380185	XP_008310248.1	Q6ZR37	PREDICTED: pleckstrin homology domain-containing family G member 7	plekhg7	NC_024312.1:11631450-11648169	0.203933	3.04997	3.90263	5e-05
XLOC_019713	103394797	XP_008330459.1	P13731	PREDICTED: serpin H1-like	LOC103394797	NC_024325.1:1742246-1761613	1.85185	27.6778	3.90169	5e-05
	103398153	XP_008334896.1	Q86VH2	PREDICTED: LOW QUALITY PROTEIN: kinesin-like protein KIF27	kif27	NC_024328.1:16339506-16355706	10.4551	155.569	3.89528	5e-05
XLOC_022433	103398154	XP_008334898.1	Q6NWC9	PREDICTED: G kinase-anchoring protein 1	gkap1	NC_024328.1:16339506-16355706	10.4551	155.569	3.89528	5e-05
XLOC_014163	103389320	XP_008322912.1	Q8NB25	PREDICTED: protein FAM184A-like isoform X2	LOC103389320	NC_024320.1:5980080-5997408	0.531622	7.90959	3.89513	5e-05
XLOC_006117	103380384	XP_008310550.1	P69084	PREDICTED: L-lactate dehydrogenase A chain	LOC103380384	NC_024312.1:14776304-14782267	9.37091	139.328	3.89415	5e-05
XLOC_004826	103385257	XP_008317299.1	P31367	PREDICTED: POU domain, class 6, transcription factor 1	pou6f1	NC_024316.1:15435960-15442383	0.258676	3.84594	3.89412	5e-05
XLOC_020031	103395448	XP_008331384.1	Q8IUR6	PREDICTED: CREB3 regulatory factor	crebrf	NC_024325.1:14042564-14050068	0.318873	4.74052	3.89399	5e-05
XLOC_008084	103382104	XP_008312994.1	F1MMS9	PREDICTED: integrin alpha-3	itga3	NC_024314.1:10719441-10743156	1.51048	22.4543	3.89392	5e-05
XLOC_005248	103379579	XP_008309394.1	Q108T9	PREDICTED: cortactin-binding protein 2	cttnbp2	NC_024312.1:2278283-2281979	0.367934	5.46921	3.89382	5e-05
XLOC_000858	103392010	XP_008326750.1	P33005	PREDICTED: anosmin-1-like	LOC103392010	NC_024322.1:9325667-9377606	0.257134	3.82221	3.89382	5e-05
XLOC_013445	103388994	XP_008322469.1	Q61200	PREDICTED: neurexophilin-1-like	LOC103388994	NC_024319.1:21655823-21683690	0.915884	13.5932	3.89157	5e-05
XLOC_002170	103376723	XP_008305429.1	Q8MJS1	PREDICTED: LOW QUALITY PROTEIN: interleukin-12 receptor subunit beta-2-like	LOC103376723	NC_024308.1:18778131-18788856	0.307634	4.55769	3.88902	5e-05
XLOC_000022	103376993	XP_008305818.1	Q86VV8	PREDICTED: rotatin	rttn	NC_024309.1:4615391-4642511	0.502103	7.42857	3.88703	5e-05
XLOC_016141	103393348	XP_008328504.1	Q04887	PREDICTED: transcription factor SOX-10 isoform X2	sox10	NC_024323.1:12417804-12426238	0.113828	1.68398	3.88695	5e-05
XLOC_004096	103377961	XP_008307189.1	Q8WTR4	PREDICTED: glycerophosphodiester phosphodiesterase domain-containing protein 4, partial	gdpd4	NC_024310.1:8185725-8190971	0.433577	6.4117	3.88635	0.00025
XLOC_002742	103391569	XP_008326087.1	Q12851	PREDICTED: mitogen-activated protein kinase kinase kinase kinase 2	map4k2	NC_024307.1:33594311-33644286	0.621107	9.18316	3.88608	5e-05
XLOC_006527	103381292	XP_008311793.1		PREDICTED: uncharacterized protein LOC103381292	LOC103381292	NC_024313.1:12517545-12520372	1.92642	28.4393	3.88389	5e-05
XLOC_007814	103381455	XP_008312013.1	Q9R1V4	PREDICTED: disintegrin and metalloproteinase domain-containing protein 11 isoform X2	adam11	NC_024314.1:1334919-1352315	6.08713	89.8599	3.88384	5e-05
XLOC_016594	103392333	XP_008327141.1	O14513	PREDICTED: LOW QUALITY PROTEIN: nck-associated protein 5-like	LOC103392333	NC_024322.1:15404469-15420362	0.886036	13.0752	3.88332	5e-05
XLOC_008603					LOC103383210	NC_024315.1:827121-829081	1.08047	15.8924	3.8786	5e-05
XLOC_009010	103384081	XP_008315677.1	O62657	PREDICTED: stromal cell-derived factor 1-like isoform X2	LOC103384081	NC_024315.1:15007553-15015968	1.1172	16.4126	3.87684	5e-05
XLOC_016752	103391610	XP_008326155.1	P27930	PREDICTED: interleukin-1 receptor type 2	il1r2	NC_024322.1:1983399-1996974	1.41001	20.6945	3.87546	5e-05
XLOC_006039	103380203	XP_008310270.1	Q75V66	PREDICTED: anoctamin-5 isoform X3	ano5	NC_024312.1:12163311-12179709	3.2221	47.2395	3.87392	5e-05
XLOC_000591	103397786	XP_008334382.1	P50749	PREDICTED: ras association domain-containing protein 2	rassf2	NC_024328.1:8958791-8972846	0.686241	10.0396	3.87085	5e-05
XLOC_019005	103387118	XP_008319849.1	Q64319	PREDICTED: neutral and basic amino acid transport protein rBAT	slc3a1	NC_024318.1:5338625-5342946	0.155085	2.26721	3.86978	0.00035
XLOC_011963	103376882	XP_008305649.1	O95980	PREDICTED: reversion-inducing cysteine-rich protein with Kazal motifs	reck	NC_024309.1:1973940-2030508	0.503908	7.36488	3.86943	5e-05
XLOC_015650	103391218	XP_008325616.1	Q642H3	PREDICTED: septin-8 isoform X2	2015-09-08	NC_024321.1:15405286-15423053	0.686908	10.0253	3.86738	5e-05
XLOC_018800	103393876	XP_008329214.1		PREDICTED: uncharacterized protein LOC103393876 isoform X2	LOC103393876	NC_024324.1:1461883-1474548	0.243438	3.54345	3.86353	5e-05
XLOC_011947	103386694	XP_008319314.1	Q9H2X9	PREDICTED: solute carrier family 12 member 5-like	LOC103386694	NC_024317.1:17990380-17994278	0.306036	4.45261	3.86288	5e-05
XLOC_022408	103398096	XP_008334820.1	Q5R7I1	PREDICTED: chitinase-like protein PB1E7.04c isoform X1	LOC103398096	NC_024328.1:14998795-15011444	0.807596	11.7478	3.86262	5e-05
XLOC_017790	103391961	XP_008326677.1		PREDICTED: M-phase phosphoprotein 8 isoform X3	mphosph8	NC_024322.1:8796533-8814168	2.58973	37.6351	3.8612	5e-05
XLOC_011244	103386430	XP_008318906.1		PREDICTED: calpastatin	cast	NC_024317.1:13102710-13139745	2.53037	36.7714	3.86116	5e-05
XLOC_002239	103393265	XP_008328386.1	Q1LWE6	PREDICTED: brain-specific angiogenesis inhibitor 1-associated protein 2-like protein 2	LOC103393265	NC_024323.1:11103818-11149928	0.44125	6.40422	3.85935	5e-05
XLOC_013472	103387818	XP_008320817.1	P27424	PREDICTED: microfibrillar-associated protein 2-like isoform X1	LOC103387818	NC_024319.1:77849-80530	1.83932	26.6809	3.85856	5e-05
XLOC_018574	103394430	XP_008329957.1	Q9Z2A6	PREDICTED: extracellular signal-regulated kinase 2-like	LOC103394430	NC_024324.1:11039532-11044798	0.726456	10.5332	3.85793	5e-05
XLOC_002621	103399984	XP_008336879.1	Q3UYR4	PREDICTED: espin-like protein	espnl	NC_024308.1:15463461-15478540	0.716437	10.3795	3.85675	5e-05
XLOC_013071	103388172	XP_008321283.1	Q9Y236	PREDICTED: oxidative stress-induced growth inhibitor 2-like	LOC103388172	NC_024319.1:4219657-4223957	0.464043	6.71286	3.8546	5e-05
XLOC_000233	103378411	XP_008307838.1	Q14CZ8	PREDICTED: hepatocyte cell adhesion molecule-like	LOC103378411	NC_024310.1:16189882-16197597	0.398738	5.75808	3.85207	5e-05
XLOC_011623	103386040	XP_008318342.1	Q98917	PREDICTED: melanocyte protein PMEL-like	LOC103386040	NC_024317.1:4905989-4915119	0.208793	3.01408	3.85157	5e-05
XLOC_022346	103397964	XP_008334641.1	Q9DCM7	PREDICTED: nucleus accumbens-associated protein 2-like	LOC103397964	NC_024328.1:13716016-13723928	0.221271	3.19266	3.85087	5e-05
XLOC_012064	103386938	XP_008319604.1	Q8NDI1	PREDICTED: EH domain-binding protein 1-like	LOC103386938	NC_024318.1:1326303-1388989	0.857312	12.3695	3.85083	5e-05
XLOC_012280	103387381	XP_008320214.1	Q9W735	PREDICTED: prominin-1-A-like	LOC103387381	NC_024318.1:9848595-9857102	0.433493	6.25373	3.85064	5e-05
XLOC_014021	103389074	XP_008322558.1	P19086	PREDICTED: guanine nucleotide-binding protein G(z) subunit alpha	gnaz	NC_024320.1:1673312-1702196	0.321827	4.63187	3.84724	5e-05
XLOC_007480	103382502	XP_008313541.1	Q5R9S6	PREDICTED: tetraspanin-8-like	LOC103382502	NC_024314.1:17038211-17046356	1.55752	22.3046	3.84002	5e-05
XLOC_022531					LOC103398370	NW_007585109.1:378174-387284	0.256869	3.67583	3.83897	5e-05
XLOC_013250	103384772	XP_008316652.1	P58058	PREDICTED: NAD kinase isoform X2	nadk	NC_024316.1:6967491-6982086	0.739921	10.5781	3.83757	5e-05
XLOC_007189	103381927	XP_008312757.1	Q6B3P0	PREDICTED: cadherin-related family member 1	cdhr1	NC_024314.1:8879005-9268225	0.175072	2.50026	3.83606	5e-05
XLOC_007420	103386544	XP_008319094.1	Q90701	PREDICTED: transcriptional enhancer factor TEF-5 isoform X7	tead3	NC_024317.1:15510862-15541277	1.22487	17.4775	3.8348	5e-05
XLOC_023514	103399427	XP_008336349.1	Q64112	PREDICTED: interferon-induced protein with tetratricopeptide repeats 1-like	LOC103399427	NC_024308.1:11240727-11244177	0.891848	12.7256	3.8348	5e-05
XLOC_006017	103380192	XP_008310254.1	A1IGX5	PREDICTED: fin bud initiation factor-like	LOC103380192	NC_024312.1:12054731-12055873	2.10226	29.9939	3.83466	5e-05
XLOC_007071	103381677	XP_008312389.1	O95466	PREDICTED: formin-like protein 1 isoform X3	LOC103381677	NC_024314.1:4883979-4909243	0.323092	4.60924	3.83451	5e-05
XLOC_009688	103384306	XP_008316005.1	Q9D1A4	PREDICTED: ankyrin repeat and SOCS box protein 5-like	LOC103384306	NC_024315.1:18540329-18546397	1.01799	14.5207	3.83432	5e-05
XLOC_020543	103396589	XP_008332955.1	Q9Y467	PREDICTED: sal-like protein 4	LOC103396589	NC_024326.1:11875218-11905289	0.14374	2.04923	3.83355	5e-05
XLOC_005117	103379313	XP_008309048.1	O75326	PREDICTED: semaphorin-7A-like	LOC103379313	NC_024311.1:16897921-16908347	0.879732	12.5253	3.83164	5e-05
XLOC_009845	103384642	XP_008316450.1	Q6NWF6	PREDICTED: intermediate filament protein ON3-like	LOC103384642	NC_024316.1:3810252-3816407	43.7005	620.946	3.82875	5e-05
XLOC_018313	103393755	XP_008329050.1		PREDICTED: trinucleotide repeat-containing gene 18 protein-like isoform X2	LOC103393755	NC_024324.1:304997-337564	1.01761	14.3935	3.82217	5e-05
XLOC_020992					LOC103396537	NC_024326.1:10808545-10809658	1.16965	16.5442	3.82217	5e-05
XLOC_009812	103384588	XP_008316373.1	P54996	PREDICTED: glucose-6-phosphate 1-dehydrogenase isoform X2	g6pd	NC_024316.1:2860787-2866225	0.391432	5.52653	3.81954	5e-05
XLOC_022590	103377087	XP_008305948.1	Q9R0C8	PREDICTED: guanine nucleotide exchange factor VAV3	vav3	NC_024309.1:7710374-7754023	0.538198	7.58246	3.81646	5e-05
XLOC_009704	103384362	XP_008316076.1		PREDICTED: uncharacterized protein DDB_G0271670-like isoform X2	LOC103384362	NC_024315.1:19535741-19539803	0.66854	9.38874	3.81185	5e-05
XLOC_007929	103381699	XP_008312415.1	Q6NVM0	PREDICTED: histone H1.0-B	LOC103381699	NC_024314.1:5157436-5158765	2.67554	37.5582	3.81123	5e-05
XLOC_005701	103379496	XP_008309283.1	Q96FN4	PREDICTED: copine-2	cpne2	NC_024312.1:1011238-1032063	0.279742	3.92674	3.81116	5e-05
XLOC_013506	103388006	XP_008321071.1	Q91WD2	PREDICTED: transient receptor potential cation channel subfamily V member 6-like isoform X1	LOC103388006	NC_024319.1:1195455-1202870	2.06946	29.0001	3.80873	5e-05
XLOC_002832	103381106	XP_008311537.1	O35889	PREDICTED: afadin	mllt4	NC_024313.1:9823689-9852233	3.03858	42.5676	3.80829	5e-05
XLOC_018633	103394547	XP_008330133.1	O88703	PREDICTED: potassium/sodium hyperpolarization-activated cyclic nucleotide-gated channel 2-like isoform X2	LOC103394547	NC_024324.1:12244603-12250025	0.16357	2.28736	3.80571	0.00095
XLOC_000618	103386982	XP_008319656.1		PREDICTED: uncharacterized protein LOC103386982	LOC103386982	NC_024318.1:2439624-2470979	1.04215	14.5716	3.80553	5e-05
XLOC_000099	103391747	XP_008326365.1	Q95LD9	PREDICTED: aryl hydrocarbon receptor-like	LOC103391747	NC_024322.1:3932613-3957823	0.964604	13.4824	3.805	5e-05
XLOC_008447	103382894	XP_008314089.1	O15164	PREDICTED: transcription intermediary factor 1-alpha-like	LOC103382894	NC_024314.1:25823044-25831511	0.7213	10.0787	3.80457	5e-05
XLOC_012406	103387655	XP_008320620.1	Q8R0V5	PREDICTED: indoleamine 2,3-dioxygenase 2-like	LOC103387655	NC_024318.1:14592607-14607973	0.717778	9.99752	3.79996	5e-05
XLOC_017131					LOC103392429	NC_024322.1:16627552-16633647	0.859374	11.9563	3.79834	5e-05
XLOC_003815					LOC103378367	NC_024310.1:15578106-15579533	0.400995	5.55139	3.79119	0.0005
XLOC_003809	103378386	XP_008307796.1	Q9IAT6	PREDICTED: delta-like protein 3	dll3	NC_024310.1:15472624-15478265	0.34268	4.74217	3.79061	5e-05
XLOC_018023	103393124	XP_008328204.1	P05106	PREDICTED: LOW QUALITY PROTEIN: integrin beta-3-like	LOC103393124	NC_024323.1:9739153-9752052	0.803748	11.1217	3.79049	5e-05
XLOC_022132	103397406	XP_008333881.1	Q5REL2	PREDICTED: annexin A1	anxa1	NC_024328.1:3060498-3066460	7.58997	104.691	3.7859	5e-05
XLOC_015299	103390370	XP_008324427.1	Q6P4P2	PREDICTED: LMBR1 domain-containing protein 2	lmbrd2	NC_024320.1:27163694-27172001	0.913213	12.5942	3.78567	5e-05
XLOC_000842	103391748	XP_008326366.1	Q95LD9	PREDICTED: aryl hydrocarbon receptor-like	LOC103391748	NC_024322.1:3902738-3921932	0.490479	6.76235	3.78526	5e-05
XLOC_011397	103386788	XP_008319421.1	Q6NWF6	PREDICTED: intermediate filament protein ON3-like	LOC103386788	NC_024317.1:19711322-19715940	0.412428	5.68581	3.78515	5e-05
XLOC_021306	103397208	XP_008333653.1		PREDICTED: uncharacterized protein LOC103397208	LOC103397208	NC_024327.1:12083006-12084599	2.67405	36.8478	3.78448	5e-05
XLOC_002500					LOC103398447	NW_007585112.1:409-13554	0.0950976	1.30987	3.78387	0.00075
XLOC_006675	103382523	XP_008313566.1	Q10836	PREDICTED: thyrotropin-releasing hormone-degrading ectoenzyme	trhde	NC_024314.1:17092854-17235396	0.167001	2.29558	3.78093	0.0001
XLOC_004394	103378635	XP_008308133.1	Q7SXF1	PREDICTED: 7-dehydrocholesterol reductase	dhcr7	NC_024311.1:1633632-1639495	0.747254	10.2683	3.78046	5e-05
XLOC_018084	103393285	XP_008328411.1	Q6P9H5	PREDICTED: GTPase IMAP family member 8-like	LOC103393285	NC_024323.1:12173542-12179222	0.24565	3.37349	3.77957	5e-05
XLOC_010687	103385174	XP_008317185.1	P50398	PREDICTED: rab GDP dissociation inhibitor alpha	gdi1	NC_024316.1:14814374-14823386	1.19313	16.3838	3.77945	5e-05
XLOC_018556	103389292	XP_008322871.1	P54116	PREDICTED: erythrocyte band 7 integral membrane protein	stom	NC_024320.1:5133812-5142275	1.69402	23.2547	3.779	5e-05
XLOC_009308	103383504	XP_008314866.1		PREDICTED: serine/arginine repetitive matrix protein 1-like, partial	LOC103383504	NC_024315.1:4631342-4665766	0.386876	5.30169	3.77651	5e-05
XLOC_008734	103383505	XP_008314867.1	Q9UKN7	PREDICTED: unconventional myosin-XV-like	LOC103383505	NC_024315.1:4631342-4665766	0.386876	5.30169	3.77651	5e-05
XLOC_009187	103383226	XP_008314499.1	Q9BZE0	PREDICTED: zinc finger protein GLIS2-like	LOC103383226	NC_024315.1:1124571-1144608	0.372738	5.10407	3.77541	5e-05
XLOC_016056	103391000	XP_008325325.1	P04233	PREDICTED: HLA class II histocompatibility antigen gamma chain	cd74	NC_024321.1:10740398-10744028	79.0345	1081	3.77374	5e-05
XLOC_019313	103394921	XP_008330620.1	P53804	PREDICTED: E3 ubiquitin-protein ligase TTC3-like	LOC103394921	NC_024325.1:4223667-4237530	2.17027	29.6646	3.7728	5e-05
XLOC_012967	103388003	XP_008321066.1	Q12774	PREDICTED: rho guanine nucleotide exchange factor 19-like isoform X1	LOC103388003	NC_024319.1:1245771-1253516	2.84118	38.8088	3.77182	5e-05
XLOC_009524	103382607	XP_008313680.1	Q9HB63	PREDICTED: netrin-4	ntn4	NC_024314.1:18235532-18258310	0.477667	6.52385	3.77164	5e-05
XLOC_014581					LOC103390295	NC_024320.1:26401713-26403892	13.6798	186.759	3.77106	5e-05
XLOC_001930	103398118	XP_008334852.1	Q8K3P4	PREDICTED: RNA-binding protein Musashi homolog 1-like	LOC103398118	NC_024328.1:14937890-14953984	0.390005	5.31492	3.76848	5e-05
XLOC_010018	103388928	XP_008322370.1	Q9Y239	PREDICTED: nucleotide-binding oligomerization domain-containing protein 1 isoform X4	nod1	NC_024319.1:20084351-20107536	0.530445	7.22759	3.76824	5e-05
XLOC_006097	103380320	XP_008310448.1	Q95N78	PREDICTED: peroxisome proliferator-activated receptor alpha-like	LOC103380320	NC_024312.1:13786049-13806074	0.267777	3.64694	3.76758	5e-05
XLOC_001310	103383438	XP_008314768.1	O75689	PREDICTED: arf-GAP with dual PH domain-containing protein 1-like	LOC103383438	NC_024315.1:3778029-3789360	1.0585	14.4141	3.76739	5e-05
XLOC_021621	103397425	XP_008333902.1	Q3T0Y8	PREDICTED: vesicle-associated membrane protein 8-like	LOC103397425	NC_024328.1:2486616-2493112	3.7904	51.4607	3.76305	5e-05
XLOC_008838	103383746	XP_008315247.1	Q64487	PREDICTED: receptor-type tyrosine-protein phosphatase delta-like isoform X12	LOC103383746	NC_024315.1:8749213-8845807	0.391409	5.31095	3.76222	5e-05
XLOC_020576	103396657	XP_008333057.1	O14525	PREDICTED: astrotactin-1 isoform X4	astn1	NC_024326.1:12463485-12637409	1.12085	15.2079	3.76215	5e-05
XLOC_012419	103387685	XP_008320665.1	O95340	PREDICTED: bifunctional 3\'-phosphoadenosine 5\'-phosphosulfate synthase 2-like	LOC103387685	NC_024318.1:15349416-15359603	0.479986	6.50794	3.76114	5e-05
XLOC_008813	103383697	XP_008315166.1		PREDICTED: uncharacterized protein LOC103383697 isoform X2	LOC103383697	NC_024315.1:7399131-7414547	1.22316	16.5739	3.76023	5e-05
XLOC_003501	103393129	XP_008328208.1	Q9UBG0	PREDICTED: LOW QUALITY PROTEIN: C-type mannose receptor 2	mrc2	NC_024323.1:9771022-9798413	0.207111	2.80516	3.75961	5e-05
XLOC_019601	103395586	XP_008331561.1	A6X8Z5	PREDICTED: rho GTPase-activating protein 31	arhgap31	NC_024325.1:16170616-16183888	0.28926	3.91757	3.75952	5e-05
XLOC_015046	103389796	XP_008323592.1	Q6IMK3	PREDICTED: dnaJ homolog subfamily C member 27 isoform X2	dnajc27	NC_024320.1:16086091-16089008	0.320141	4.33515	3.7593	0.0001
XLOC_022207	103395807	XP_008331824.1	Q8NC51	PREDICTED: plasminogen activator inhibitor 1 RNA-binding protein	serbp1	NC_024326.1:192467-201390	3.18178	43.0399	3.75777	5e-05
XLOC_001863	103377778	XP_008306945.1	Q8NAA5	PREDICTED: leucine-rich repeat-containing protein 75A	lrrc75a	NC_024310.1:5726890-5755569	0.420368	5.68607	3.75771	5e-05
XLOC_003349	103377407	XP_008306435.1	P34631	PREDICTED: UBX domain-containing protein 1-B-like isoform X1	LOC103377407	NC_024309.1:13372612-13376938	1.22055	16.485	3.75555	5e-05
XLOC_003559	103377849	XP_008307037.1	P30530	PREDICTED: tyrosine-protein kinase receptor UFO	axl	NC_024310.1:7028090-7055041	0.442958	5.98041	3.755	5e-05
XLOC_017777	103392552	XP_008327405.1	Q9D8C4	PREDICTED: interferon-induced 35 kDa protein	ifi35	NC_024323.1:924433-931907	1.66816	22.5168	3.75467	5e-05
XLOC_010943	103385795	XP_008318005.1	Q90339	PREDICTED: LOW QUALITY PROTEIN: myosin heavy chain, fast skeletal muscle-like	LOC103385795	NC_024317.1:2122188-2134788	0.10922	1.47347	3.7539	5e-05
XLOC_010177	103377249	XP_008306219.1	Q8VHI6	PREDICTED: wiskott-Aldrich syndrome protein family member 3	wasf3	NC_024309.1:10161095-10166455	0.267202	3.60368	3.75347	0.0003
XLOC_012044	103381115	XP_008311553.1	Q92623	PREDICTED: tetratricopeptide repeat protein 9A	ttc9	NC_024307.1:15460816-15471036	0.456135	6.14411	3.75167	0.00025
XLOC_012438	103387723	XP_008320702.1	P06857	PREDICTED: inactive pancreatic lipase-related protein 1-like	LOC103387723	NC_024318.1:16373817-16379776	0.857911	11.5539	3.7514	5e-05
XLOC_016044	103390977	XP_008325295.1		PREDICTED: uncharacterized protein LOC103390977 isoform X2	LOC103390977	NC_024321.1:10608260-10612856	1.56961	21.1373	3.75131	5e-05
XLOC_017091	103392356	XP_008327181.1	Q3ZCL3	PREDICTED: N-myc-interactor-like isoform X2	LOC103392356	NC_024322.1:15898082-15901363	1.41581	19.0336	3.74885	5e-05
XLOC_011732	103386240	XP_008318638.1	Q86T90	PREDICTED: uncharacterized protein KIAA1328 homolog	kiaa1328	NC_024317.1:9041059-9052964	0.547105	7.35053	3.74796	5e-05
XLOC_006515	103381295	XP_008311800.1		PREDICTED: uncharacterized protein LOC103381295	LOC103381295	NC_024313.1:13019382-13024696	0.472785	6.34661	3.74673	5e-05
XLOC_006923	103381299	XP_008311804.1	Q92090	PREDICTED: cytochrome P450 2K1-like	LOC103381299	NC_024313.1:13019382-13024696	0.472785	6.34661	3.74673	5e-05
XLOC_009761	103384473	XP_008316222.1	B1AK53	PREDICTED: espin isoform X2	espn	NC_024316.1:1630010-1664662	0.173312	2.32388	3.7451	5e-05
XLOC_005349	103379843	XP_008309763.1	Q641Z1	PREDICTED: protein lin-54 homolog isoform X1	LOC103379843	NC_024312.1:5843419-5846476	1.90249	25.4324	3.74071	5e-05
XLOC_021632	103397404	XP_008333875.1	Q2NL00	PREDICTED: glutathione S-transferase theta-1-like	LOC103397404	NC_024328.1:3095630-3098548	2.34275	31.2665	3.73834	5e-05
XLOC_020456	103396369	XP_008332644.1	Q8N4L8	PREDICTED: coiled-coil domain-containing protein 24 isoform X2	ccdc24	NC_024326.1:8434158-8449544	0.804245	10.703	3.73423	5e-05
XLOC_019069	103394386	XP_008329896.1	Q99LU8	PREDICTED: uncharacterized protein C6orf62 homolog	c18h6orf62	NC_024324.1:10226739-10230909	5.53445	73.6146	3.73348	5e-05
XLOC_012048	103386906	XP_008319557.1	P04233	PREDICTED: uncharacterized protein LOC103386906	LOC103386906	NC_024318.1:905709-908109	18.2788	243.122	3.73344	5e-05
XLOC_022361	103397978	XP_008334667.1	Q6DHP9	PREDICTED: retinoic acid receptor RXR-gamma-B-like	LOC103397978	NC_024308.1:9850991-9868465	0.230434	3.05528	3.72888	0.0005
XLOC_010014	103381559	XP_008312198.1	Q6DIS8	PREDICTED: leucine zipper putative tumor suppressor 2	lzts2	NC_024314.1:2895814-2914382	0.864045	11.4443	3.72738	5e-05
XLOC_002371	103395923	XP_008331997.1	Q92753	PREDICTED: nuclear receptor ROR-beta-like isoform X2	LOC103395923	NC_024326.1:1841092-1853256	0.387504	5.1285	3.72625	5e-05
XLOC_010340	103384511	XP_008316274.1	Q6IQ73	PREDICTED: charged multivesicular body protein 4c-like	LOC103384511	NC_024316.1:1976061-1980339	3.30059	43.6146	3.72402	5e-05
XLOC_014542	103385631	XP_008317789.1	P23204	PREDICTED: peroxisome proliferator-activated receptor gamma	pparg	NC_024317.1:193027-214653	0.967404	12.7781	3.72341	5e-05
XLOC_012265	103387352	XP_008320172.1	Q5EBF6	PREDICTED: stromal cell-derived factor 1	cxcl12	NC_024318.1:9490645-9498381	1.71938	22.6612	3.72026	5e-05
XLOC_003620	103377963	XP_008307191.1	A6NI28	PREDICTED: LOW QUALITY PROTEIN: rho GTPase-activating protein 42	arhgap42	NC_024310.1:8694739-8755027	0.771011	10.1423	3.71748	5e-05
XLOC_021906	103398039	XP_008334749.1	Q6T3U3	PREDICTED: Niemann-Pick C1-like protein 1	LOC103398039	NC_024328.1:14758389-14770196	0.3867	5.08597	3.71724	5e-05
XLOC_008330	103382665	XP_008313744.1	O46542	PREDICTED: decorin-like	LOC103382665	NC_024314.1:19161423-19171860	10.019	131.394	3.7131	5e-05
XLOC_020885	103396311	XP_008332563.1	O95490	PREDICTED: latrophilin-2-like isoform X1	LOC103396311	NC_024326.1:7067988-7173224	0.490592	6.43156	3.71257	5e-05
XLOC_011570	103385928	XP_008318178.1	P25114	PREDICTED: 6-phosphofructo-2-kinase/fructose-2,6-bisphosphatase 4-like isoform X3	LOC103385928	NC_024317.1:3579611-3592478	2.04199	26.7671	3.71242	5e-05
XLOC_020095	103395587	XP_008331562.1	P16039	PREDICTED: nucleophosmin-like isoform X1	LOC103395587	NC_024325.1:16206095-16214959	2.98987	39.1854	3.71216	5e-05
XLOC_012328	103387501	XP_008320399.1	Q08C93	PREDICTED: monoacylglycerol lipase ABHD12-like	LOC103387501	NC_024318.1:11586668-11592988	2.33118	30.5126	3.71027	5e-05
XLOC_015417	103390662	XP_008324815.1	Q6V0I7	PREDICTED: protocadherin Fat 4	fat4	NC_024321.1:4601351-4694694	0.179448	2.34682	3.70907	5e-05
XLOC_006093					tspan4	NW_007585118.1:185993-301359	0.482718	6.31195	3.70883	5e-05
XLOC_002901	103382438	XP_008313464.1	Q8IUR5	PREDICTED: transmembrane and TPR repeat-containing protein 1	tmtc1	NC_024314.1:15646720-15660282	0.711617	9.29316	3.707	5e-05
XLOC_004895	103378801	XP_008308363.1	Q9QZU7	PREDICTED: gamma-butyrobetaine dioxygenase	bbox1	NC_024311.1:6215004-6229144	0.579814	7.5701	3.70665	5e-05
XLOC_018064	103377837	XP_008307022.1	P46937	PREDICTED: yorkie homolog	yap1	NC_024310.1:6523070-6549680	1.48287	19.3562	3.70633	5e-05
XLOC_017488	103393141	XP_008328225.1	Q3UIR3	PREDICTED: uncharacterized protein LOC103393141	LOC103393141	NC_024323.1:9904099-9914904	0.417761	5.45096	3.70576	5e-05
XLOC_000723	103379615	XP_008309438.1	P55019	PREDICTED: solute carrier family 12 member 3	slc12a3	NC_024312.1:2733292-2740274	0.612193	7.98364	3.70499	5e-05
XLOC_011731	103386228	XP_008318626.1	Q5XIL8	PREDICTED: dynein intermediate chain 1, axonemal	dnai1	NC_024317.1:8713178-8734586	0.1221	1.5914	3.70416	0.00025
XLOC_005991	103380119	XP_008310159.1	Q3UHH8	PREDICTED: glucoside xylosyltransferase 1-like	LOC103380119	NC_024312.1:10590854-10613433	0.958012	12.437	3.69846	5e-05
XLOC_009164	103383193	XP_008314457.1	P20273	PREDICTED: B-cell receptor CD22-like	LOC103383193	NC_024315.1:575066-580101	0.3558	4.61779	3.69806	0.0001
XLOC_003408	103377513	XP_008306572.1	Q1JQE6	PREDICTED: neutral cholesterol ester hydrolase 1-like	LOC103377513	NC_024309.1:15909222-15911561	2.02475	26.2491	3.69645	5e-05
XLOC_016902	103391932	XP_008326626.1	Q9UKT7	PREDICTED: F-box/LRR-repeat protein 3	fbxl3	NC_024322.1:8236919-8242475	2.67188	34.6087	3.69521	5e-05
XLOC_000121	103396812	XP_008333268.1	Q32KJ8	PREDICTED: arylsulfatase I-like	LOC103396812	NC_024326.1:14072796-14079674	0.419089	5.4095	3.69016	5e-05
XLOC_006032	103380196	XP_008310258.1	A2AHL1	PREDICTED: anoctamin-3-like	LOC103380196	NC_024312.1:12033802-12046449	0.371475	4.78415	3.68693	5e-05
XLOC_003579	103377888	XP_008307082.1		PREDICTED: dentin sialophosphoprotein-like	LOC103377888	NC_024310.1:7549795-7557542	0.631792	8.12376	3.68463	5e-05
XLOC_014803	103389249	XP_008322803.1	P32507	PREDICTED: OX-2 membrane glycoprotein-like isoform X2	LOC103389249	NC_024320.1:4781781-4803720	0.477563	6.13482	3.68326	5e-05
XLOC_004250	103378281	XP_008307659.1	A4IG42	PREDICTED: protein FAM115-like	LOC103378281	NC_024310.1:14627469-14634333	0.340526	4.37407	3.68314	5e-05
XLOC_008758	103385361	XP_008317447.1	Q90WI4	PREDICTED: LOW QUALITY PROTEIN: matrix-remodeling-associated protein 8	mxra8	NC_024316.1:17817830-17829631	1.69997	21.8267	3.68251	5e-05
XLOC_019574	103395548	XP_008331511.1	Q91YM2	PREDICTED: rho GTPase-activating protein 35-like	LOC103395548	NC_024325.1:15431422-15466103	0.296644	3.80762	3.68208	5e-05
XLOC_020070	103395535	XP_008331492.1	Q9HCU0	PREDICTED: endosialin	cd248	NC_024325.1:15010575-15014547	0.654193	8.39657	3.68201	5e-05
XLOC_015452	103390728	XP_008324910.1	P59383	PREDICTED: LRRN4 C-terminal-like protein	LOC103390728	NC_024321.1:7411737-7436582	0.420477	5.39001	3.68019	0.00095
XLOC_014851	103389374	XP_008322987.1	Q80T02	PREDICTED: G-protein coupled bile acid receptor 1	gpbar1	NC_024320.1:6159263-6161505	0.562069	7.19951	3.67908	5e-05
XLOC_010757	103385384	XP_008317472.1	Q5TCQ9	PREDICTED: membrane-associated guanylate kinase, WW and PDZ domain-containing protein 3-like	LOC103385384	NC_024316.1:18090238-18117423	0.100072	1.28127	3.67846	0.0001
XLOC_009811	103384593	XP_008316381.1	Q5NVM4	PREDICTED: prostaglandin E synthase 3-like	LOC103384593	NC_024316.1:2741087-2744925	4.27415	54.6829	3.67738	5e-05
XLOC_018167	103393423	XP_008328611.1	Q8JFQ6	PREDICTED: keratin, type I cytoskeletal 13-like	LOC103393423	NC_024323.1:13137029-13139192	0.834304	10.6725	3.67718	5e-05
XLOC_006536	103383006	XP_008314218.1	Q8BU85	PREDICTED: methionine-R-sulfoxide reductase B3 isoform X3	msrb3	NC_024314.1:28665856-28672881	3.80741	48.6947	3.67689	5e-05
XLOC_013966	103390180	XP_008324143.1	Q7TST9	PREDICTED: T-box transcription factor TBX3 isoform X2	tbx3	NC_024320.1:22336070-22344391	0.216408	2.76604	3.676	5e-05
XLOC_015943	103390856	XP_008325133.1	Q9Y5F6	PREDICTED: protocadherin gamma-C5-like isoform X1	LOC103390856	NC_024321.1:9169582-9186416	2.04795	26.1548	3.67482	5e-05
XLOC_004105	103377973	XP_008307206.1	Q29122	PREDICTED: unconventional myosin-VI-like	LOC103377973	NC_024307.1:8822072-8861168	0.107824	1.37462	3.67229	0.0001
XLOC_013368	103388822	XP_008322234.1		PREDICTED: uncharacterized protein LOC103388822	LOC103388822	NC_024319.1:17681670-17684627	0.704402	8.98006	3.67226	5e-05
XLOC_006679	103380778	XP_008311085.1	Q8C0F9	PREDICTED: serine protease 23-like	LOC103380778	NC_024313.1:4187600-4190257	0.367737	4.68502	3.67131	5e-05
XLOC_021558					LOC103397352	NC_024328.1:672847-675764	0.827977	10.5207	3.6675	5e-05
XLOC_009377	103383671	XP_008315117.1	Q9UMS6	PREDICTED: synaptopodin-2-like	LOC103383671	NC_024315.1:7288376-7295634	0.396099	5.026	3.66548	5e-05
XLOC_017466	103393073	XP_008328127.1	Q6ZM86	PREDICTED: delphilin-like isoform X1	LOC103393073	NC_024323.1:9067815-9086461	0.969265	12.264	3.6614	5e-05
XLOC_008546	103383058	XP_008314281.1	P97314	PREDICTED: cysteine and glycine-rich protein 2	csrp2	NC_024314.1:29139147-29143964	4.05525	51.2756	3.66041	5e-05
XLOC_020979	103396526	XP_008332868.1	Q3SWX5	PREDICTED: cadherin-6-like	LOC103396526	NC_024326.1:10968146-11036526	0.764825	9.64792	3.65702	5e-05
XLOC_007837	103386595	XP_008319163.1	Q9NUJ3	PREDICTED: T-complex protein 11 homolog isoform X2	tcp11	NC_024317.1:16294767-16301138	1.27846	16.117	3.65611	5e-05
XLOC_015138	103390027	XP_008323932.1	P50429	PREDICTED: arylsulfatase B-like	LOC103390027	NC_024320.1:19009439-19013792	0.350191	4.41471	3.6561	5e-05
XLOC_003754	103390039	XP_008323953.1	P27986	PREDICTED: phosphatidylinositol 3-kinase regulatory subunit alpha isoform X3	pik3r1	NC_024320.1:19694400-19714465	1.0051	12.6605	3.65492	5e-05
XLOC_003679	103397539	XP_008334058.1	Q64595	PREDICTED: cGMP-dependent protein kinase 2	prkg2	NC_024328.1:4336089-4354083	0.474063	5.95461	3.65086	5e-05
	103392151	XP_008326920.1	P29558	PREDICTED: RNA-binding motif, single-stranded-interacting protein 1-like	LOC103392151	NC_024322.1:12058165-12076018	0.930568	11.6885	3.65083	5e-05
XLOC_006348	103387613	XP_008320560.1	P14543	PREDICTED: nidogen-1	nid1	NC_024318.1:13614805-13630656	1.46643	18.4163	3.6506	5e-05
XLOC_014241	103383235	XP_008314508.1	Q8BJS4	PREDICTED: SUN domain-containing protein 2	sun2	NC_024315.1:829302-837816	0.472356	5.91764	3.64707	5e-05
XLOC_004020	103377775	XP_008306941.1	A8K2U0	PREDICTED: alpha-2-macroglobulin-like, partial	LOC103377775	NC_024310.1:5413305-5439066	1.0316	12.9121	3.64578	5e-05
XLOC_001861	103396251	XP_008332491.1	Q90ZY6	PREDICTED: serine/threonine-protein kinase tousled-like 1-B isoform X1	LOC103396251	NC_024326.1:5693909-5708652	1.67413	20.9427	3.64496	5e-05
XLOC_009604	103390529	XP_008324639.1	Q95333	PREDICTED: xaa-Pro aminopeptidase 2	xpnpep2	NC_024321.1:1570951-1582316	0.423498	5.29772	3.64494	5e-05
XLOC_006383	103377115	XP_008305992.1	Q70Z35	PREDICTED: phosphatidylinositol 3,4,5-trisphosphate-dependent Rac exchanger 2 protein	prex2	NC_024309.1:8761570-8840047	0.428719	5.36129	3.64447	5e-05
	103386084	XP_008318407.1	Q8WWW0	PREDICTED: ras association domain-containing protein 5	rassf5	NC_024317.1:5253404-5280305	0.55049	6.88267	3.64418	5e-05
XLOC_005728	103379546	XP_008309351.1	Q9R0L1	PREDICTED: heat shock factor protein 4	hsf4	NC_024312.1:1933367-1944105	1.53717	19.2186	3.64415	5e-05
XLOC_019344	103394985	XP_008330727.1	Q2M3D2	PREDICTED: LOW QUALITY PROTEIN: tumor necrosis factor alpha-induced protein 2-like	LOC103394985	NC_024325.1:5879973-5889504	0.215026	2.6855	3.64261	5e-05
XLOC_005008	103379055	XP_008308689.1	Q6PH19	PREDICTED: glycine amidinotransferase, mitochondrial	gatm	NC_024311.1:11503216-11507505	0.567936	7.08643	3.64126	5e-05
XLOC_011745	103381186	XP_008311644.1	Q15413	PREDICTED: LOW QUALITY PROTEIN: ryanodine receptor 3	ryr3	NC_024313.1:11071878-11156693	0.638995	7.9453	3.63623	5e-05
XLOC_003631	103378001	XP_008307254.1	Q62009	PREDICTED: periostin-like isoform X1	LOC103378001	NC_024310.1:9596779-9609844	0.401329	4.98987	3.63614	5e-05
XLOC_018280	103380283	XP_008310398.1	Q8VDV3	PREDICTED: guanine nucleotide exchange factor for Rab-3A isoform X3	rab3il1	NC_024312.1:13157148-13165775	2.42766	30.0343	3.62897	5e-05
XLOC_016642	103392421	XP_008327249.1	B1MTL0	PREDICTED: anion exchange protein 3-like	LOC103392421	NC_024322.1:16489884-16547503	0.549694	6.78424	3.62549	5e-05
XLOC_001543	103385561	XP_008317713.1	Q99542	PREDICTED: matrix metalloproteinase-19	mmp19	NC_024316.1:20701621-20705173	0.951671	11.7258	3.62307	5e-05
	103391111	XP_008325471.1	Q02084	PREDICTED: zinc-binding protein A33-like	LOC103391111	NC_024321.1:13755155-13760488	2.52451	31.0399	3.62005	5e-05
XLOC_016804	103391713	XP_008326309.1	P51826	PREDICTED: AF4/FMR2 family member 3 isoform X1	aff3	NC_024322.1:3399971-3415864	0.524072	6.4357	3.61826	5e-05
XLOC_020867	103379141	XP_008308821.1	P79958	PREDICTED: Wilms tumor protein isoform X2	wt1	NC_024311.1:13194724-13215165	0.720762	8.84759	3.61769	5e-05
XLOC_016852	103391802	XP_008326428.1	Q49MI3	PREDICTED: ceramide kinase-like protein	cerkl	NC_024322.1:5691553-5709199	0.547317	6.71723	3.61742	5e-05
XLOC_021929	103398084	XP_008334803.1	Q08378	PREDICTED: golgin subfamily A member 3 isoform X2	golga3	NC_024328.1:15237346-15250299	0.919344	11.2739	3.61624	5e-05
XLOC_021383	103396971	XP_008333443.1		PREDICTED: uncharacterized protein LOC103396971	LOC103396971	NC_024327.1:3417383-3419537	2.68519	32.8178	3.61139	5e-05
XLOC_005582	103380463	XP_008310681.1	Q9Y6N5	PREDICTED: sulfide:quinone oxidoreductase, mitochondrial	sqrdl	NC_024312.1:16562710-16567168	3.75618	45.8859	3.61071	5e-05
XLOC_012617	103387156	XP_008319901.1	Q5ZJR8	PREDICTED: elongation of very long chain fatty acids protein 6-like	LOC103387156	NC_024318.1:5611585-5613728	0.555638	6.77785	3.60861	0.00035
	103395933	XP_008332015.1	Q90705	PREDICTED: elongation factor 2	eef2	NC_024326.1:1912983-1937045	3.84402	46.8049	3.60597	5e-05
XLOC_020271						NC_024326.1:1912983-1937045	3.84402	46.8049	3.60597	5e-05
XLOC_007185	103381938	XP_008312770.1	Q7T346	PREDICTED: DNA damage-inducible transcript 4 protein	ddit4	NC_024314.1:8879005-9268225	5.9676	72.5654	3.60406	5e-05
XLOC_011262	103386460	XP_008318952.1	Q7ZV55	PREDICTED: eukaryotic translation initiation factor 3 subunit I-like	LOC103386460	NC_024317.1:13504347-13511307	1.36833	16.6331	3.60357	5e-05
XLOC_000636	103377444	XP_008306480.1	A1A5H8	PREDICTED: tyrosine-protein kinase Yes	yes1	NC_024309.1:14853545-14880036	0.676167	8.20769	3.60152	5e-05
XLOC_012367	103387565	XP_008320487.1	Q13439	PREDICTED: golgin subfamily A member 4 isoform X2	golga4	NC_024318.1:12924804-12944277	0.659968	8.00283	3.60004	5e-05
XLOC_022762					emid1	NW_007585117.1:284187-347911	0.696509	8.4451	3.5999	5e-05
XLOC_008680	103383375	XP_008314690.1	Q90Y57	PREDICTED: LOW QUALITY PROTEIN: protein jagged-1a-like	LOC103383375	NC_024315.1:3148296-3158533	0.165428	2.00549	3.59968	5e-05
XLOC_005354	103379847	XP_008309769.1	P56945	PREDICTED: breast cancer anti-estrogen resistance protein 1 isoform X1	bcar1	NC_024312.1:5871653-5936246	0.639746	7.74226	3.59718	5e-05
XLOC_005588	103393135	XP_008328219.1	Q6DBV4	PREDICTED: phosphoethanolamine/phosphocholine phosphatase isoform X3	phospho1	NC_024323.1:9933742-9941316	0.821402	9.94001	3.59709	5e-05
XLOC_003131	103376911	XP_008305694.1	Q91XC8	PREDICTED: death-associated protein 1	dap	NC_024309.1:3136388-3147217	10.027	121.201	3.59544	5e-05
XLOC_009363	103383608	XP_008315029.1	D4ACX8	PREDICTED: protocadherin-23	dchs2	NC_024315.1:6565266-6586822	0.127946	1.54635	3.59526	5e-05
XLOC_003767	103378288	XP_008307673.1	P08108	PREDICTED: heat shock cognate 70 kDa protein-like	LOC103378288	NC_024310.1:14413578-14417620	0.900241	10.875	3.59457	5e-05
XLOC_000943	103387693	XP_008320672.1	Q4KM33	PREDICTED: LOW QUALITY PROTEIN: pleckstrin	plek	NC_024318.1:15773788-15778447	0.556732	6.7065	3.5905	5e-05
XLOC_000502	103384144	XP_008315768.1	O97831	PREDICTED: LOW QUALITY PROTEIN: latrophilin-1-like	LOC103384144	NC_024315.1:15924901-15945090	0.463536	5.58333	3.59037	5e-05
XLOC_004195	103378152	XP_008307478.1	A3RK74	PREDICTED: forkhead box protein O1	foxo1	NC_024310.1:12510267-12537313	0.192052	2.31145	3.58923	5e-05
XLOC_009676	103384301	XP_008315997.1		PREDICTED: uncharacterized protein LOC103384301	LOC103384301	NC_024315.1:18588864-18597930	4.80327	57.7984	3.58894	5e-05
XLOC_012392	103387639	XP_008320599.1	O76050	PREDICTED: E3 ubiquitin-protein ligase NEURL1-like	LOC103387639	NC_024318.1:15087439-15159208	0.602357	7.2432	3.58794	5e-05
XLOC_023656					LOC103399582	NW_007590608.1:92-562	4.12551	49.5926	3.58748	5e-05
XLOC_011444	103394281	XP_008329741.1	Q0P5V9	PREDICTED: solute carrier family 45 member 4	slc45a4	NC_024324.1:9112229-9143697	0.679692	8.14777	3.58345	5e-05
XLOC_006731	103380879	XP_008311227.1	A0JPN1	PREDICTED: H2.0-like homeobox protein isoform X2	hlx	NC_024313.1:5599283-5612684	0.599748	7.1775	3.58105	5e-05
XLOC_005781	103379671	XP_008309516.1	Q9MYM7	PREDICTED: beta-1,3-galactosyltransferase 2-like	LOC103379671	NC_024312.1:4223669-4234467	1.1093	13.2711	3.58057	5e-05
XLOC_005779	103379672	XP_008309518.1	Q921A2	PREDICTED: proton myo-inositol cotransporter-like isoform X2	LOC103379672	NC_024312.1:4223669-4234467	1.1093	13.2711	3.58057	5e-05
XLOC_009077	103384247	XP_008315909.1	Q9GZV3	PREDICTED: high-affinity choline transporter 1-like	LOC103384247	NC_024315.1:17264601-17272230	0.304219	3.63391	3.57834	5e-05
XLOC_014428	103380836	XP_008311168.1	Q15678	PREDICTED: tyrosine-protein phosphatase non-receptor type 14	ptpn14	NC_024313.1:5003768-5032853	1.1193	13.3696	3.57828	5e-05
XLOC_018790	103393837	XP_008329160.1	Q8UW64	PREDICTED: proteasome subunit beta type-9	LOC103393837	NC_024324.1:783582-805902	3.74188	44.6719	3.57753	5e-05
XLOC_018050	103393182	XP_008328269.1	Q9GM70	PREDICTED: serine/threonine-protein kinase 17A-like	LOC103393182	NC_024323.1:10165702-10179057	0.873359	10.4158	3.57605	5e-05
XLOC_012971	103387977	XP_008321034.1	O13127	PREDICTED: flotillin-1	flot1	NC_024319.1:1767925-1773856	9.2695	110.469	3.57501	5e-05
XLOC_015293	103381217	XP_008311697.1	P78382	PREDICTED: CMP-sialic acid transporter	slc35a1	NC_024313.1:12196402-12212138	2.13468	25.4097	3.57329	5e-05
XLOC_022838	103395943	XP_008332024.1	Q01978	PREDICTED: transcription factor E2-alpha isoform X2	tcf3	NC_024326.1:2014926-2035566	1.56397	18.5905	3.57128	5e-05
XLOC_019617	103395736	XP_008331751.1	Q8UVR8	PREDICTED: macrophage colony-stimulating factor 1 receptor 2-like	LOC103395736	NC_024325.1:16252779-16258611	0.951235	11.2798	3.56779	5e-05
XLOC_009071	103384265	XP_008315945.1	Q9UKT9	PREDICTED: zinc finger protein Aiolos-like	LOC103384265	NC_024315.1:16994785-17028365	0.718172	8.51594	3.56776	5e-05
XLOC_009034	103384168	XP_008315804.1	P12980	PREDICTED: T-cell acute lymphocytic leukemia protein 1-like	LOC103384168	NC_024315.1:16248305-16253768	0.367397	4.35643	3.56774	5e-05
XLOC_016146	103391208	XP_008325604.1	P67777	PREDICTED: serine/threonine-protein phosphatase 2A catalytic subunit alpha isoform-like	LOC103391208	NC_024321.1:15524564-15528908	0.640951	7.58748	3.56533	5e-05
XLOC_014561	103390235	XP_008324242.1	A0JMA6	PREDICTED: paired box protein Pax-8-like isoform X4	LOC103390235	NC_024320.1:24498531-24511397	0.227358	2.68974	3.56443	5e-05
XLOC_001957	103399037	XP_008336011.1	Q16566	PREDICTED: calcium/calmodulin-dependent protein kinase type IV	camk4	NC_024308.1:10536686-10560149	0.27567	3.25726	3.56265	0.0001
XLOC_022416	103382014	XP_008312883.1	Q6GPK9	PREDICTED: serine/threonine-protein kinase TAO2	taok2	NC_024314.1:9597299-9627265	0.322123	3.80533	3.56234	5e-05
XLOC_014934	103381109	XP_008311539.1	Q99683	PREDICTED: mitogen-activated protein kinase kinase kinase 5 isoform X1	map3k5	NC_024313.1:10663658-10708803	0.56347	6.65602	3.56225	5e-05
XLOC_020593	103396712	XP_008333143.1	Q96LR9	PREDICTED: microtubule-associated protein futsch-like isoform X3	LOC103396712	NC_024326.1:13016275-13034529	0.843638	9.96498	3.56217	5e-05
XLOC_013082	103388236	XP_008321368.1	P27003	PREDICTED: protein S100-A1-like, partial	LOC103388236	NC_024319.1:4738873-4742237	12.4224	146.717	3.56202	5e-05
XLOC_000313					LOC103380364	NC_024312.1:15377496-15379804	1.21082	14.2946	3.56142	5e-05
XLOC_016712	103391533	XP_008326049.1	O70628	PREDICTED: high affinity cGMP-specific 3\',5\'-cyclic phosphodiesterase 9A-like	LOC103391533	NC_024322.1:222600-258535	0.496602	5.85627	3.55982	0.0006
XLOC_009387	103383673	XP_008315119.1	P20595	PREDICTED: LOW QUALITY PROTEIN: guanylate cyclase soluble subunit beta-1-like	LOC103383673	NC_024315.1:7321860-7333608	0.300966	3.53766	3.55512	0.0001
XLOC_023162					LOC103399054	NW_007585419.1:97-2364	1.28345	15.0158	3.54838	5e-05
XLOC_017039	103392249	XP_008327052.1	P15146	PREDICTED: microtubule-associated protein 2-like	LOC103392249	NC_024322.1:13640591-13656200	0.489723	5.72649	3.54761	5e-05
XLOC_016454	103391965	XP_008326689.1	Q9P2F6	PREDICTED: rho GTPase-activating protein 20-like isoform X2	LOC103391965	NC_024322.1:8685958-8740874	1.68728	19.7288	3.54754	5e-05
XLOC_002408	103396234	XP_008332467.1	Q764M9	PREDICTED: C-X-C chemokine receptor type 4-like	LOC103396234	NC_024326.1:5926942-5929435	1.12813	13.1775	3.54608	5e-05
XLOC_005463	103380079	XP_008310101.1	B5X4E0	PREDICTED: LOW QUALITY PROTEIN: calumenin	calu	NC_024312.1:10070343-10078688	2.81717	32.7967	3.54124	5e-05
XLOC_008380	103382769	XP_008313893.1	Q63870	PREDICTED: collagen alpha-1(VII) chain-like	LOC103382769	NC_024314.1:21030814-21084179	0.571665	6.65258	3.54067	5e-05
XLOC_016920	103384737	XP_008316601.1	P49140	PREDICTED: ski oncogene	ski	NC_024316.1:4944236-5011014	0.687335	7.96807	3.53515	5e-05
XLOC_007906	103379062	XP_008308705.1	Q15696	PREDICTED: U2 small nuclear ribonucleoprotein auxiliary factor 35 kDa subunit-related protein 2	zrsr2	NC_024311.1:11376096-11381359	0.805148	9.33325	3.53505	5e-05
XLOC_001689	103391942	XP_008326653.1	Q9TX43	PREDICTED: cyclic AMP receptor 4-like isoform X2	LOC103391942	NC_024322.1:8360774-8416593	0.888605	10.2903	3.5336	5e-05
XLOC_022657					LOC103398511	NW_007585113.1:276595-295736	0.474322	5.49198	3.53339	5e-05
XLOC_010071	103381620	XP_008312279.1	Q6TS35	PREDICTED: microtubule-associated protein tau isoform X2	mapt	NC_024314.1:3652687-3691339	0.21266	2.46138	3.53285	5e-05
XLOC_015449	103390725	XP_008324903.1	Q8N6T0	PREDICTED: putative uncharacterized protein C11orf80 homolog isoform X3	c15h11orf80	NC_024321.1:7440347-7446190	1.9557	22.5838	3.52953	5e-05
XLOC_006667	103380743	XP_008311025.1	P27987	PREDICTED: inositol-trisphosphate 3-kinase B	itpkb	NC_024313.1:3641732-3661947	0.757705	8.74676	3.52904	5e-05
XLOC_013504	103388009	XP_008321074.1	Q9Y2W1	PREDICTED: thyroid hormone receptor-associated protein 3-like	LOC103388009	NC_024319.1:2973920-2993268	0.51388	5.91949	3.52597	5e-05
XLOC_015088	103389888	XP_008323735.1	P54760	PREDICTED: ephrin type-B receptor 4-like isoform X1	LOC103389888	NC_024307.1:28935025-28950229	0.15836	1.82129	3.52368	5e-05
XLOC_006003	103380142	XP_008310187.1	Q14687	PREDICTED: genetic suppressor element 1-like isoform X2	LOC103380142	NC_024312.1:11351227-11370771	0.227294	2.60765	3.52012	5e-05
XLOC_010121	103385259	XP_008317303.1	Q8BGQ2	PREDICTED: cysteine/serine-rich nuclear protein 2 isoform X2	csrnp2	NC_024316.1:15453339-15460895	0.289083	3.31408	3.51905	5e-05
XLOC_019603	103395602	XP_008331582.1	O70293	PREDICTED: G protein-coupled receptor kinase 6	grk6	NC_024325.1:16369548-16379521	1.33872	15.3375	3.51813	5e-05
XLOC_017664	103393492	XP_008328706.1	Q9Z252	PREDICTED: protein lin-7 homolog B	lin7b	NC_024323.1:13823674-13826884	2.57309	29.4742	3.51788	5e-05
XLOC_003151	103376932	XP_008305724.1	Q5M9G8	PREDICTED: DDB1- and CUL4-associated factor 11	dcaf11	NC_024309.1:4096091-4103523	3.99442	45.7505	3.51773	5e-05
XLOC_002595	103399907	XP_008336769.1	Q6NYU6	PREDICTED: midnolin-like	LOC103399907	NC_024308.1:14453979-14479576	1.28722	14.7422	3.51762	5e-05
XLOC_006244	103380641	XP_008310884.1	Q16363	PREDICTED: laminin subunit alpha-4	lama4	NC_024313.1:978697-1030185	2.14939	24.6073	3.51709	5e-05
XLOC_019645	103395658	XP_008331651.1	Q58CP9	PREDICTED: stromal interaction molecule 1-like isoform X4	LOC103395658	NC_024325.1:16815809-16831589	1.70363	19.4575	3.51364	5e-05
[truncated: 3,894 more rows]

## Sheet: FOvsPMT
gene_id	LOC	XP	swiss	Portain_name	gene_short_name	locus	value_1	value_2	log2(FO/PMT)	p_value
XLOC_000175	103377533	XP_008306595.1	Q9QZW9	PREDICTED: motor neuron and pancreas homeobox protein 1	mnx1	NC_024309.1:15476973-15480413	2.21986	0	#NAME?	5e-05	yes
XLOC_005096	103379247	XP_008308957.1	P84239	PREDICTED: histone H3	LOC103379247	NC_024311.1:15393710-15394240	8.67844	0	#NAME?	5e-05	yes
XLOC_004691	103379253	XP_008308965.1	Q28DR4	PREDICTED: histone H4-like, partial	LOC103379253	NC_024311.1:15389495-15389733	190.133	0	#NAME?	5e-05	yes
XLOC_004696	103379255	XP_008308966.1	P02264	PREDICTED: histone H2A-like, partial	LOC103379255	NC_024311.1:15388145-15388465	5.94334	0	#NAME?	5e-05	yes
XLOC_000250	103379257	XP_008308968.1	P35069	PREDICTED: histone H2B.3	LOC103379257	NC_024311.1:15399482-15399798	2.82152	0	#NAME?	5e-05	yes
XLOC_005890	103381158	XP_008311612.1	Q3SZ85	PREDICTED: putative peptidyl-tRNA hydrolase PTRHD1	ptrhd1	NC_024313.1:9943060-9943905	48.1708	0	#NAME?	5e-05	yes
XLOC_006889	103381173	XP_008311630.1	Q8CJ11	PREDICTED: G-protein coupled receptor 64-like	LOC103381173	NC_024313.1:11267280-11267755	73.7033	0	#NAME?	5e-05	yes
XLOC_008966	103381245	XP_008311736.1	Q9NYT0	PREDICTED: pleckstrin-2	plek2	NC_024307.1:15597088-15600969	3.71694	0	#NAME?	5e-05	yes
XLOC_006986	103381485	XP_008312056.1	P48649	PREDICTED: gamma-crystallin M2-like isoform X2	LOC103381485	NC_024314.1:1702136-1720375	179.933	0	#NAME?	5e-05	yes
XLOC_007937	103381718	XP_008312440.1	P32301	PREDICTED: glucagon receptor-like	LOC103381718	NC_024314.1:5127510-5132474	6.11495	0	#NAME?	5e-05	yes
XLOC_007458	103382489	XP_008313529.1	P40313	PREDICTED: chymotrypsin B-like, partial	LOC103382489	NC_024314.1:16257169-16258043	697.619	0	#NAME?	5e-05	yes
XLOC_007497	103382564	XP_008313620.1	Q1LVW0	PREDICTED: ankyrin repeat and BTB/POZ domain-containing protein BTBD11-A-like	LOC103382564	NC_024314.1:17875333-17881934	7.9562	0	#NAME?	5e-05	yes
XLOC_007502	103382576	XP_008313635.1		PREDICTED: pro-MCH 2-like isoform X2	LOC103382576	NC_024314.1:18082543-18086095	68.7789	0	#NAME?	5e-05	yes
XLOC_011839	103386473	XP_008318978.1	Q8BZ39	PREDICTED: neuromedin-U receptor 2-like, partial	LOC103386473	NC_024317.1:13636054-13639564	1.72665	0	#NAME?	5e-05	yes
XLOC_000604	103386695	XP_008319316.1	Q03062	PREDICTED: transcription factor HES-5-like	LOC103386695	NC_024317.1:18173924-18174618	1.90965	0	#NAME?	5e-05	yes
XLOC_012308	103387445	XP_008320323.1	Q6UXV0	PREDICTED: GDNF family receptor alpha-like	gfral	NC_024318.1:10429101-10433872	1.88088	0	#NAME?	5e-05	yes
XLOC_013688	103388329	XP_008321485.1	Q90XW6	PREDICTED: iroquois-class homeodomain protein irx-4-like	LOC103388329	NC_024319.1:6828296-6863224	16.4049	0	#NAME?	5e-05	yes
XLOC_013414	103388923	XP_008322359.1	Q9H295	PREDICTED: dendritic cell-specific transmembrane protein	dcstamp	NC_024319.1:19940036-19941702	9.74351	0	#NAME?	5e-05	yes
XLOC_019848	103390666	XP_008324822.1	Q8VEH0	PREDICTED: transmembrane protein 144 isoform X5	tmem144	NC_024321.1:5313726-5321014	771.05	0	#NAME?	5e-05	yes
XLOC_015897	103390711	XP_008324882.1	P05689	PREDICTED: cathepsin Z-like	LOC103390711	NC_024321.1:6545236-6547316	3700.27	0	#NAME?	5e-05	yes
XLOC_015443	103390715	XP_008324886.1	P14668	PREDICTED: LOW QUALITY PROTEIN: annexin A5	anxa5	NC_024321.1:6784011-6805174	6.76801	0	#NAME?	5e-05	yes
XLOC_021586	103391897	XP_008326581.1	Q8TAK6	PREDICTED: oligodendrocyte transcription factor 1	olig1	NC_024322.1:7266364-7267366	2.87317	0	#NAME?	5e-05	yes
XLOC_017139	103392453	XP_008327288.1	Q20561	PREDICTED: helix-loop-helix protein 13-like	LOC103392453	NC_024322.1:17486645-17487594	2.24921	0	#NAME?	5e-05	yes
XLOC_017322	103392822	XP_008327776.1	Q9BXJ7	PREDICTED: protein amnionless	amn	NC_024323.1:5138034-5139658	4.21344	0	#NAME?	5e-05	yes
XLOC_018496	103394234	XP_008329682.1	Q1KL10	PREDICTED: homeobox protein Hox-A1	hoxa1	NC_024324.1:8204271-8205549	3.19414	0	#NAME?	5e-05	yes
XLOC_022073	103397350	XP_008333801.1	Q8JI10	PREDICTED: diencephalon/mesencephalon homeobox protein 1-B-like	LOC103397350	NC_024308.1:8951588-8956099	3.58563	0	#NAME?	5e-05	yes
XLOC_021612	103397437	XP_008333918.1		PREDICTED: protein FAM216A isoform X2	fam216a	NC_024328.1:2203093-2204154	38.6124	0	#NAME?	5e-05	yes
XLOC_002383	103398510	XP_008335386.1	A8WHP3	PREDICTED: sodium/glucose cotransporter 4	slc5a9	NC_024308.1:10599335-10603822	1.17087	0	#NAME?	5e-05	yes
XLOC_003645					LOC103378046	NC_024310.1:10577042-10586784	42.7498	0	#NAME?	5e-05	yes
XLOC_004594					LOC103379046	NC_024311.1:10718323-10720586	28.7317	0	#NAME?	5e-05	yes
XLOC_006505					LOC103381236	NC_024313.1:12475940-12477893	10.0278	0	#NAME?	5e-05	yes
XLOC_000386					LOC103381495	NC_024314.1:1990537-1991565	11596.5	0	#NAME?	5e-05	yes
XLOC_008376					LOC103382766	NC_024314.1:21672100-21672944	9.52634	0	#NAME?	5e-05	yes
XLOC_008488					LOC103382972	NC_024314.1:27475141-27514272	7.24938	0	#NAME?	5e-05	yes
XLOC_008791					LOC103383641	NC_024315.1:7156528-7158988	33.8745	0	#NAME?	5e-05	yes
XLOC_009834					LOC103384624	NC_024316.1:3512680-3513508	5.40892	0	#NAME?	5e-05	yes
XLOC_000534					LOC103384993	NC_024316.1:11076334-11077109	21.0528	0	#NAME?	5e-05	yes
XLOC_010005					LOC103385008	NC_024316.1:11397000-11400942	275.046	0	#NAME?	5e-05	yes
XLOC_011168					LOC103386267	NC_024317.1:10005632-10006520	90.2837	0	#NAME?	5e-05	yes
XLOC_000652					LOC103387535	NC_024318.1:12517688-12539224	62.6986	0	#NAME?	5e-05	yes
XLOC_012337					LOC103387537	NC_024307.1:26009738-26020434	10.7996	0	#NAME?	5e-05	yes
XLOC_012374					LOC103387589	NC_024318.1:13180402-13182889	60.8541	0	#NAME?	5e-05	yes
XLOC_013816					LOC103388627	NC_024319.1:12347245-12374680	136.02	0	#NAME?	5e-05	yes
XLOC_014171					LOC103389383	NC_024320.1:6312624-6313847	118.605	0	#NAME?	5e-05	yes
XLOC_014230					LOC103389555	NC_024320.1:11109923-11116550	243.149	0	#NAME?	5e-05	yes
XLOC_014411					LOC103389900	NC_024320.1:17662357-17666259	15.2412	0	#NAME?	5e-05	yes
XLOC_015281					LOC103390346	NC_024320.1:26958509-26959471	14.1451	0	#NAME?	5e-05	yes
XLOC_015888					LOC103390701	NC_024321.1:6267840-6275288	6.60817	0	#NAME?	5e-05	yes
XLOC_001691					LOC103391916	NC_024322.1:7609247-7678558	3.61111	0	#NAME?	0.0001	yes
XLOC_016563					LOC103392245	NC_024322.1:13816819-13817432	600.526	0	#NAME?	5e-05	yes
XLOC_016573					LOC103392267	NC_024322.1:14400722-14409420	20.5396	0	#NAME?	5e-05	yes
XLOC_019770					LOC103394933	NC_024325.1:4332933-4344443	44.5372	0	#NAME?	5e-05	yes
XLOC_020875					LOC103396284	NC_024326.1:6600971-6602185	35.3344	0	#NAME?	5e-05	yes
XLOC_020435					LOC103396335	NC_024326.1:7695214-7713248	28.1017	0	#NAME?	5e-05	yes
XLOC_002411					LOC103396356	NC_024326.1:8231357-8234592	14.6016	0	#NAME?	5e-05	yes
XLOC_020458					LOC103396379	NC_024326.1:8560107-8565576	223.479	0	#NAME?	5e-05	yes
XLOC_020554					LOC103396598	NC_024326.1:11836666-11837441	289.892	0	#NAME?	5e-05	yes
XLOC_021595					LOC103397468	NC_024308.1:9111563-9114172	17.4795	0	#NAME?	5e-05	yes
XLOC_022670					LOC103398522	NW_007585113.1:162155-167036	1.70657	0	#NAME?	5e-05	yes
XLOC_023310					LOC103399214	NW_007586360.1:42-582	45.7445	0	#NAME?	5e-05	yes
XLOC_023594					LOC103399513	NW_007589571.1:6-586	8.27748	0	#NAME?	5e-05	yes
XLOC_023627					LOC103399551	NW_007589984.1:4-607	1.47123	0	#NAME?	5e-05	yes
XLOC_002654	103376683	XP_008305373.1	Q9JI35	PREDICTED: histamine H3 receptor-like isoform X1	LOC103376683	NC_024308.1:16768235-16775070	0	3.14954	inf	5e-05
XLOC_002685	103376756	XP_008305486.1	Q1LY10	PREDICTED: fibronectin type III and SPRY domain-containing protein 1	fsd1	NC_024308.1:18411651-18424121	0	1.78574	inf	5e-05
XLOC_002188	103376825	XP_008305577.1	Q13099	PREDICTED: intraflagellar transport protein 88 homolog isoform X1	LOC103376825	NC_024308.1:19984600-19988007	0	1.21528	inf	5e-05
XLOC_002721	103376831	XP_008305583.1	Q99PP9	PREDICTED: tripartite motif-containing protein 16-like	LOC103376831	NC_024309.1:199896-202188	0	3.4482	inf	5e-05
XLOC_002723	103376835	XP_008305589.1	P13686	PREDICTED: tartrate-resistant acid phosphatase type 5-like	LOC103376835	NC_024309.1:236521-243283	0	1.44717	inf	5e-05
XLOC_003083	103376847	XP_008305602.1	Q6P9V9	PREDICTED: tubulin alpha-1B chain-like	LOC103376847	NC_024309.1:399119-404856	0	37.5752	inf	5e-05
XLOC_003082	103376849	XP_008305604.1	Q6P9V9	PREDICTED: tubulin alpha-1B chain-like	LOC103376849	NC_024309.1:361026-362996	0	33.0499	inf	5e-05
XLOC_003086	103376851	XP_008305606.1	Q7TME0	PREDICTED: lipid phosphate phosphatase-related protein type 4-like	LOC103376851	NC_024309.1:470277-489916	0	12.9153	inf	5e-05
XLOC_002736	103376855	XP_008305610.1	Q9Z1P3	PREDICTED: induced myeloid leukemia cell differentiation protein Mcl-1 homolog	LOC103376855	NC_024309.1:620386-621694	0	69.6845	inf	5e-05
XLOC_003090	103376867	XP_008305625.1	P62155	PREDICTED: calmodulin-like	LOC103376867	NC_024309.1:790158-791121	0	40.354	inf	5e-05
XLOC_002781	103376904	XP_008305686.1	P08037	PREDICTED: beta-1,4-galactosyltransferase 1-like	LOC103376904	NC_024309.1:3077240-3079579	0	5.6005	inf	5e-05
XLOC_003129	103376905	XP_008305687.1	F1QGH6	PREDICTED: APC membrane recruitment protein 2	amer2	NC_024309.1:3085419-3087932	0	3.71353	inf	5e-05
XLOC_002787	103376927	XP_008305717.1	Q15744	PREDICTED: CCAAT/enhancer-binding protein gamma-like	LOC103376927	NC_024309.1:3392929-3393997	0	2.0146	inf	5e-05
XLOC_006903	103376942	XP_008305736.1		PREDICTED: meiotic recombination protein REC8 homolog isoform X2	rec8	NC_024309.1:4035635-4037977	0	72.0396	inf	5e-05
XLOC_002822	103376981	XP_008305803.1	Q66I08	PREDICTED: organic solute transporter subunit alpha-like	LOC103376981	NC_024309.1:5116428-5121044	0	2.03554	inf	5e-05
XLOC_002849	103377038	XP_008305876.1	P79145	PREDICTED: cAMP-responsive element modulator	crem	NC_024309.1:6309054-6312915	0	2.0374	inf	5e-05
XLOC_002861	103377060	XP_008305920.1	P05619	PREDICTED: LOW QUALITY PROTEIN: leukocyte elastase inhibitor-like	LOC103377060	NC_024309.1:7036593-7041525	0	3.45628	inf	5e-05
XLOC_002871	103377079	XP_008305943.1	P48775	PREDICTED: tryptophan 2,3-dioxygenase-like, partial	LOC103377079	NC_024309.1:7322634-7324068	0	3.41048	inf	5e-05
XLOC_002878	103377112	XP_008305989.1	P31579	PREDICTED: high choriolytic enzyme 2-like	LOC103377112	NC_024309.1:8320579-8322432	0	60.929	inf	5e-05
XLOC_002947	103377232	XP_008306186.1	P01041	PREDICTED: cystatin-B-like	LOC103377232	NC_024309.1:10348149-10348938	0	22.4668	inf	5e-05
XLOC_003286	103377268	XP_008306245.1	P30555	PREDICTED: type-1 angiotensin II receptor	agtr1	NC_024309.1:10933662-10939176	0	6.15772	inf	5e-05
XLOC_019682	103377278	XP_008306259.1	Q6DGP8	PREDICTED: neuritin	nrn1	NC_024309.1:11272401-11279177	0	1.58822	inf	5e-05
XLOC_007693	103377294	XP_008306277.1	A1L260	PREDICTED: muscle-related coiled-coil protein	murc	NC_024309.1:11113128-11117598	0	1.31417	inf	5e-05
XLOC_002994	103377304	XP_008306287.1	Q4PRC2	PREDICTED: glutamate decarboxylase 2	gad2	NC_024309.1:11914839-11927235	0	2.65012	inf	5e-05
XLOC_004411	103377340	XP_008306352.1	A4II60	PREDICTED: phosphoribosyltransferase domain-containing protein 1	prtfdc1	NC_024309.1:11775768-11781811	0	1.68983	inf	5e-05
XLOC_003361	103377430	XP_008306464.1	P51881	PREDICTED: ADP/ATP translocase 3-like	LOC103377430	NC_024309.1:13924078-13926430	0	2.04076	inf	5e-05
XLOC_003370	103377440	XP_008306475.1	Q5RJH3	PREDICTED: cadherin-12-like, partial	LOC103377440	NC_024309.1:14235785-14261025	0	1.98603	inf	5e-05
XLOC_003050	103377491	XP_008306548.1	A4L9P5	PREDICTED: homeodomain-interacting protein kinase 1-like	LOC103377491	NC_024309.1:16145310-16146890	0	1.30966	inf	5e-05
XLOC_003470	103377657	XP_008306758.1		PREDICTED: long neurotoxin 1-like isoform X1	LOC103377657	NC_024310.1:2217786-2220956	0	55.0039	inf	5e-05
XLOC_008990	103377689	XP_008306804.1	O60487	PREDICTED: myelin protein zero-like protein 2 isoform X2	mpzl2	NC_024310.1:3099676-3115688	0	6.07272	inf	5e-05
XLOC_004004	103377729	XP_008306863.1	Q86YJ7	PREDICTED: ankyrin repeat domain-containing protein 13B-like	LOC103377729	NC_024310.1:3743656-3759912	0	2.6224	inf	5e-05
XLOC_020054	103377758	XP_008306915.1	Q2KJA4	PREDICTED: POU domain class 2-associating factor 1	pou2af1	NC_024310.1:5354016-5364891	0	1.53558	inf	5e-05
XLOC_003527	103377773	XP_008306943.1		PREDICTED: claudin-23-like	LOC103377773	NC_024307.1:7985737-7986859	0	3.39251	inf	5e-05
XLOC_004018	103377781	XP_008306949.1	Q8JJ26	PREDICTED: homeobox protein SEBOX-like	LOC103377781	NC_024310.1:5710778-5713411	0	1.63086	inf	5e-05
XLOC_004062	103377856	XP_008307047.1	Q8IWT6	PREDICTED: leucine-rich repeat-containing protein 8A-like	LOC103377856	NC_024310.1:7154573-7157337	0	3.45817	inf	5e-05
XLOC_004239	103378310	XP_008307705.1		PREDICTED: uncharacterized protein LOC103378310	LOC103378310	NC_024310.1:14614868-14616049	0	5.55128	inf	5e-05
XLOC_003787	103378315	XP_008307710.1	Q17QM8	PREDICTED: dual specificity protein phosphatase 14	dusp14	NC_024310.1:14780733-14785722	0	2.37203	inf	5e-05
XLOC_004263	103378332	XP_008307734.1	Q804T6	PREDICTED: dixin-A-like	LOC103378332	NC_024310.1:15094887-15100618	0	2.13119	inf	5e-05
XLOC_004999	103378412	XP_008307840.1	Q2KI11	PREDICTED: sodium channel subunit beta-3 isoform X1	scn3b	NC_024310.1:16277953-16288640	0	4.9327	inf	5e-05
XLOC_011422	103378522	XP_008307999.1	Q6SLE7	PREDICTED: sarcolipin	sln	NC_024310.1:18521627-18522376	0	16.8023	inf	5e-05
XLOC_004378	103378595	XP_008308084.1	Q28181	PREDICTED: cyclic nucleotide-gated cation channel beta-1	cngb1	NC_024311.1:206038-228219	0	2.68816	inf	5e-05
XLOC_004469	103378780	XP_008308329.1	Q7RTU9	PREDICTED: stereocilin-like	LOC103378780	NC_024311.1:5535965-5539909	0	1.73633	inf	5e-05
XLOC_004887	103378789	XP_008308342.1	P14769	PREDICTED: N-acetyllactosaminide alpha-1,3-galactosyltransferase-like isoform X1	LOC103378789	NC_024311.1:5926123-5930015	0	2.64333	inf	5e-05
XLOC_004892	103378793	XP_008308348.1	Q6DBY9	PREDICTED: carbohydrate sulfotransferase 1	chst1	NC_024311.1:5990523-5993472	0	2.78311	inf	5e-05
XLOC_004889	103378794	XP_008308349.1	Q6JEL2	PREDICTED: kelch-like protein 10	LOC103378794	NC_024311.1:5998418-6002312	0	3.08435	inf	5e-05
XLOC_004891	103378797	XP_008308355.1		PREDICTED: salivary glue protein Sgs-3-like	LOC103378797	NC_024311.1:6100087-6104190	0	6.97039	inf	5e-05
XLOC_004910	103378861	XP_008308437.1	Q6PF18	PREDICTED: MORN repeat-containing protein 3-like	LOC103378861	NC_024311.1:7298698-7301231	0	149.695	inf	5e-05
XLOC_004510	103378873	XP_008308452.1		PREDICTED: myosin-11-like	LOC103378873	NC_024311.1:7379210-7383328	0	5.91449	inf	5e-05
XLOC_004940	103378899	XP_008308483.1	Q9H422	PREDICTED: homeodomain-interacting protein kinase 4-like	LOC103378899	NC_024311.1:7231091-7232660	0	28.1561	inf	5e-05
XLOC_013040	103379036	XP_008308671.1	P98088	PREDICTED: mucin-5AC	muc5ac	NC_024311.1:10348778-10370632	0	2.48196	inf	5e-05
XLOC_015512	103379170	XP_008308860.1	Q9HCB6	PREDICTED: spondin-1	spon1	NC_024311.1:14095627-14143380	0	3.04895	inf	5e-05
XLOC_005066	103379189	XP_008308887.1	P22897	PREDICTED: uncharacterized protein LOC103379189	LOC103379189	NC_024311.1:14446294-14449450	0	1.75085	inf	5e-05
XLOC_004692	103379260	XP_008308972.1		PREDICTED: uncharacterized protein LOC103379260	LOC103379260	NC_024311.1:15407433-15411285	0	12.5763	inf	5e-05
XLOC_007082	103379371	XP_008309129.1	Q6P2C0	PREDICTED: WD repeat-containing protein 93	wdr93	NC_024311.1:18146107-18150760	0	2.78071	inf	5e-05
XLOC_005155	103379414	XP_008309180.1	B1WBU5	PREDICTED: serine/threonine-protein kinase SBK1-like	LOC103379414	NC_024311.1:18759829-18762464	0	1.7751	inf	5e-05
XLOC_004788	103379423	XP_008309195.1	A2VCL2	PREDICTED: coiled-coil domain-containing protein 162-like	LOC103379423	NC_024307.1:11451845-11455669	0	8.5577	inf	5e-05
XLOC_005867	103379830	XP_008309746.1	P01263	PREDICTED: calcitonin gene-related peptide 2 isoform X2	calcb	NC_024312.1:5657968-5662450	0	1.71822	inf	5e-05
XLOC_005419	103379964	XP_008309930.1	Q8C7B6	PREDICTED: LOW QUALITY PROTEIN: F-box and leucine-rich protein 22	fbxl22	NC_024312.1:7453845-7459988	0	6.00339	inf	5e-05
XLOC_006047	103380225	XP_008310298.1	Q07217	PREDICTED: cholesterol side-chain cleavage enzyme, mitochondrial	LOC103380225	NC_024312.1:12361528-12364571	0	13.0194	inf	5e-05
XLOC_006060	103380247	XP_008310326.1	Q9BYT9	PREDICTED: anoctamin-3-like, partial	LOC103380247	NC_024312.1:12080264-12094302	0	1.75347	inf	5e-05
XLOC_006078	103380276	XP_008310383.1	Q9DEX7	PREDICTED: LOW QUALITY PROTEIN: fatty acid desaturase 2	fads2	NC_024312.1:12981189-12986381	0	2.71315	inf	5e-05
XLOC_006071	103380284	XP_008310399.1		PREDICTED: myoD family inhibitor domain-containing protein-like	LOC103380284	NC_024312.1:13190290-13193368	0	1.98955	inf	5e-05
XLOC_006105	103380334	XP_008310476.1	Q1RMB5	PREDICTED: uncharacterized protein KIAA1644 homolog	kiaa1644	NC_024312.1:14094283-14113191	0	2.78791	inf	5e-05
XLOC_006103	103380341	XP_008310488.1	O15164	PREDICTED: transcription intermediary factor 1-alpha-like	LOC103380341	NC_024312.1:13598823-13604139	0	2.90979	inf	5e-05
XLOC_005570	103380361	XP_008310515.1	Q9H0X9	PREDICTED: LOW QUALITY PROTEIN: oxysterol-binding protein-related protein 5-like	LOC103380361	NC_024312.1:15387775-15392760	0	48.0844	inf	5e-05
XLOC_006114	103380395	XP_008310569.1	Q09427	PREDICTED: ATP-binding cassette sub-family C member 8-like, partial	LOC103380395	NC_024312.1:15565618-15567681	0	3.26723	inf	5e-05
XLOC_006185	103380516	XP_008310754.1	Q8WZ42	PREDICTED: titin-like	LOC103380516	NC_024312.1:18014508-18017944	0	1.84506	inf	5e-05
XLOC_005657	103380559	XP_008310804.1	Q9I829	PREDICTED: shaker-related potassium channel tsha2-like	LOC103380559	NC_024312.1:18429510-18432454	0	50.5262	inf	5e-05
XLOC_005674	103380607	XP_008310847.1	Q69CM7	PREDICTED: MYCBP-associated protein-like	LOC103380607	NC_024313.1:298902-301247	0	1.74866	inf	5e-05
XLOC_006231	103380615	XP_008310856.1	Q8K4Z6	PREDICTED: G-protein coupled receptor family C group 6 member A-like	LOC103380615	NC_024313.1:306224-313229	0	4.79247	inf	5e-05
XLOC_013565	103380666	XP_008310917.1	Q5SNQ9	PREDICTED: myc target protein 1	myct1	NC_024313.1:1438428-1440800	0	15.3654	inf	5e-05
XLOC_006752	103380923	XP_008311285.1	Q9GLG7	PREDICTED: calpain-3-like isoform X2	LOC103380923	NC_024313.1:5919738-5929657	0	5.29296	inf	5e-05
XLOC_006372	103380940	XP_008311309.1	Q7TSH7	PREDICTED: potassium voltage-gated channel subfamily F member 1	kcnf1	NC_024313.1:6090328-6092200	0	1.26406	inf	5e-05
XLOC_006380	103380956	XP_008311322.1	O95428	PREDICTED: papilin-like	LOC103380956	NC_024313.1:6528319-6532483	0	2.54933	inf	5e-05
XLOC_006779	103380983	XP_008311354.1		PREDICTED: uncharacterized protein LOC103380983	LOC103380983	NC_024313.1:7156452-7158776	0	3.59341	inf	5e-05
XLOC_006399	103380989	XP_008311364.1	Q90474	PREDICTED: heat shock protein HSP 90-alpha 1	LOC103380989	NC_024313.1:7226071-7230642	0	3.20679	inf	5e-05
XLOC_006786	103380998	XP_008311377.1	P25500	PREDICTED: poly(A) polymerase type 3-like isoform X2	LOC103380998	NC_024313.1:7513933-7519718	0	29.9069	inf	5e-05
XLOC_006832	103381105	XP_008311536.1	O08816	PREDICTED: neural Wiskott-Aldrich syndrome protein-like	LOC103381105	NC_024313.1:9852300-9854021	0	5.94235	inf	5e-05
XLOC_006921	103381300	XP_008311805.1		PREDICTED: uncharacterized protein LOC103381300	LOC103381300	NC_024313.1:13011142-13016310	0	9.4119	inf	5e-05
XLOC_006937	103381384	XP_008311918.1	Q9NR55	PREDICTED: basic leucine zipper transcriptional factor ATF-like 3	batf3	NC_024313.1:13453016-13454482	0	3.38798	inf	5e-05
XLOC_006931	103381389	XP_008311924.1	A5A752	PREDICTED: endothelin-3-like	LOC103381389	NC_024313.1:13623528-13624521	0	1.75674	inf	5e-05
XLOC_007787	103381409	XP_008311948.1	Q92925	PREDICTED: SWI/SNF-related matrix-associated actin-dependent regulator of chromatin subfamily D member 2-like isoform X2	LOC103381409	NC_024314.1:60824-70549	0	1.69441	inf	5e-05
XLOC_019618	103381423	XP_008311968.1	P24774	PREDICTED: retinol-binding protein 4	rbp4	NC_024314.1:667838-670497	0	1.93517	inf	5e-05
XLOC_007000	103381527	XP_008312151.1	O75112	PREDICTED: LIM domain-binding protein 3-like isoform X2	LOC103381527	NC_024314.1:2524669-2536650	0	57.9464	inf	5e-05
XLOC_007004	103381532	XP_008312158.1	O73916	PREDICTED: homeobox protein SIX3-like	LOC103381532	NC_024314.1:2594447-2595818	0	1.53412	inf	5e-05
XLOC_007876	103381597	XP_008312247.1		PREDICTED: spidroin-1-like, partial	LOC103381597	NC_024314.1:3316747-3326330	0	1.29291	inf	5e-05
XLOC_007886	103381607	XP_008312261.1	P02609	PREDICTED: myosin regulatory light chain 2, skeletal muscle isoform-like	LOC103381607	NC_024314.1:3570045-3573934	0	4.00871	inf	5e-05
XLOC_007883	103381617	XP_008312275.1	Q28BP2	PREDICTED: transmembrane protein 150A-like	LOC103381617	NC_024314.1:3633329-3646278	0	42.4585	inf	5e-05
XLOC_007903	103381645	XP_008312330.1	Q5NDM2	PREDICTED: forkhead box protein I2	foxi2	NC_024314.1:4026855-4028201	0	1.5529	inf	5e-05
XLOC_007079	103381702	XP_008312416.1	O75783	PREDICTED: rhomboid-related protein 1-like	LOC103381702	NC_024314.1:5168326-5187505	0	2.27915	inf	5e-05
XLOC_007936	103381721	XP_008312444.1	P50607	PREDICTED: tubby protein homolog isoform X1	LOC103381721	NC_024314.1:5281997-5287227	0	41.2299	inf	5e-05
XLOC_007941	103381729	XP_008312454.1	Q9HBE5	PREDICTED: uncharacterized protein LOC103381729	LOC103381729	NC_024314.1:5278559-5280321	0	1.34717	inf	5e-05
XLOC_003254	103381750	XP_008312485.1	Q96PB8	PREDICTED: leucine-rich repeat-containing protein 3C	lrrc3c	NC_024314.1:5539785-5540977	0	3.13639	inf	5e-05
XLOC_008049	103381962	XP_008312808.1	Q8N436	PREDICTED: inactive carboxypeptidase-like protein X2	cpxm2	NC_024314.1:9397904-9418982	0	2.55299	inf	5e-05
XLOC_007230	103382037	XP_008312908.1	Q95323	PREDICTED: carbonic anhydrase 4-like	LOC103382037	NC_024314.1:10528547-10532313	0	1.73044	inf	5e-05
XLOC_008142	103382177	XP_008313089.1	Q6VTH5	PREDICTED: radial spoke head 1 homolog	LOC103382177	NC_024314.1:15196883-15199228	0	14.3543	inf	5e-05
XLOC_008218	103382203	XP_008313128.1	Q86SQ6	PREDICTED: probable G-protein coupled receptor 123	LOC103382203	NC_024314.1:14926244-14931530	0	8.39374	inf	5e-05
XLOC_008183	103382280	XP_008313236.1	A8E5C5	PREDICTED: dehydrogenase/reductase SDR family member 7C	dhrs7c	NC_024314.1:14054437-14057724	0	11.3491	inf	5e-05
XLOC_007353	103382298	XP_008313265.1		PREDICTED: mucin-22-like	LOC103382298	NC_024314.1:13853056-13860022	0	3.10298	inf	5e-05
XLOC_000425	103382301	XP_008313270.1	Q96BM1	PREDICTED: ankyrin repeat domain-containing protein 9	ankrd9	NC_024307.1:16703052-16704121	0	4.33066	inf	5e-05
XLOC_007346	103382307	XP_008313276.1	P04240	PREDICTED: hemoglobin subunit alpha-D-like isoform X3	LOC103382307	NC_024314.1:13629133-13630489	0	6.7023	inf	5e-05
XLOC_007362	103382409	XP_008313426.1		PREDICTED: uncharacterized protein LOC103382409	LOC103382409	NC_024314.1:13161244-13163679	0	4.92943	inf	5e-05
XLOC_000423	103382478	XP_008313516.1	A4L9P5	PREDICTED: homeodomain-interacting protein kinase 1-like	LOC103382478	NC_024314.1:16567461-16575164	0	8.39323	inf	5e-05
XLOC_001279	103382494	XP_008313536.1	Q9H6Z9	PREDICTED: egl nine homolog 3	egln3	NC_024307.1:17489734-17494194	0	1.57735	inf	5e-05
XLOC_007537	103382657	XP_008313754.1	Q8WXH0	PREDICTED: nesprin-2-like isoform X3	LOC103382657	NC_024307.1:16885332-16909775	0	2.31993	inf	5e-05
XLOC_008340	103382705	XP_008313805.1	P58781	PREDICTED: adenosine deaminase CECR1-A-like	LOC103382705	NC_024314.1:19643304-19647272	0	1.94717	inf	5e-05
XLOC_007582	103382715	XP_008313819.1	Q6DHB5	PREDICTED: lipoma HMGIC fusion partner-like 3 protein	lhfpl3	NC_024314.1:19772079-19802900	0	1.2688	inf	5e-05
XLOC_008377	103382763	XP_008313886.1	Q5RGQ2	PREDICTED: protein arginine N-methyltransferase 8-B-like	LOC103382763	NC_024314.1:21498034-21512150	0	4.09455	inf	5e-05
XLOC_008421	103382844	XP_008313998.1		PREDICTED: girdin-like	LOC103382844	NC_024314.1:24031647-24033309	0	31.6961	inf	5e-05
XLOC_008427	103382861	XP_008314016.1		PREDICTED: myosin-10-like	LOC103382861	NC_024314.1:24301242-24306465	0	63.9748	inf	5e-05
XLOC_016311	103382867	XP_008314044.1	Q5XFQ6	PREDICTED: transcription factor EC	tfec	NC_024314.1:24413206-24426987	0	2.41436	inf	5e-05
XLOC_008438	103382876	XP_008314064.1	P02642	PREDICTED: troponin T, cardiac muscle isoforms-like	LOC103382876	NC_024314.1:25455603-25466449	0	1.91996	inf	5e-05
XLOC_008494	103382984	XP_008314193.1	Q924C9	PREDICTED: chloride anion exchanger-like	LOC103382984	NC_024314.1:28949442-28955594	0	5.42475	inf	5e-05
XLOC_008568	103383133	XP_008314382.1	Q8BW96	PREDICTED: LOW QUALITY PROTEIN: calcium/calmodulin-dependent protein kinase type 1D	camk1d	NC_024314.1:29828274-29835517	0	1.35732	inf	5e-05
XLOC_009196	103383272	XP_008314548.1	Q5NKV6	PREDICTED: hemicentin-1-like	LOC103383272	NC_024315.1:1226595-1230315	0	8.62157	inf	5e-05
XLOC_008708	103383454	XP_008314789.1	Q32LT7	PREDICTED: LOW QUALITY PROTEIN: protein tweety homolog 3-like	LOC103383454	NC_024315.1:4360906-4372909	0	1.58669	inf	5e-05
XLOC_009280	103383429	XP_008314792.1	Q0V7M8	PREDICTED: LOW QUALITY PROTEIN: protein FAM167A-like	LOC103383429	NC_024307.1:2556801-2560175	0	1.75927	inf	5e-05
XLOC_009301	103383500	XP_008314860.1	P55918	PREDICTED: microfibril-associated glycoprotein 4-like	LOC103383500	NC_024315.1:4750631-4752891	0	1.72786	inf	5e-05
XLOC_009300	103383512	XP_008314874.1	Q6DHI0	PREDICTED: N-acyl-aromatic-L-amino acid amidohydrolase (carboxylate-forming) A-like	LOC103383512	NC_024315.1:4802055-4806285	0	2.97442	inf	5e-05
XLOC_008748	103383519	XP_008314885.1	Q9UBU2	PREDICTED: dickkopf-related protein 2	dkk2	NC_024315.1:4863576-4876577	0	1.99177	inf	5e-05
XLOC_008563	103383584	XP_008314998.1	O95631	PREDICTED: netrin-1	ntn1	NC_024315.1:6194669-6251751	0	1.71443	inf	5e-05
XLOC_009397	103383703	XP_008315171.1	Q3UGF1	PREDICTED: WD repeat-containing protein 19-like	LOC103383703	NC_024315.1:7816890-7827590	0	1.59398	inf	5e-05
XLOC_008840	103383752	XP_008315256.1	P02205	PREDICTED: myoglobin-like	LOC103383752	NC_024315.1:8994472-8996177	0	1.63224	inf	5e-05
XLOC_008845	103383761	XP_008315266.1	Q8R3S6	PREDICTED: exocyst complex component 1-like	LOC103383761	NC_024315.1:8902481-8903732	0	8.15863	inf	5e-05
	103383978	XP_008315550.1	A2BDC9	PREDICTED: UPF0450 protein C17orf58 homolog	c9h17orf58	NC_024315.1:13340779-13344197	0	5.37111	inf	5e-05
XLOC_008962	103383984	XP_008315558.1	Q8HY11	PREDICTED: CD209 antigen-like protein E	LOC103383984	NC_024315.1:13278697-13282672	0	6.21974	inf	5e-05
XLOC_009541	103383993	XP_008315571.1		PREDICTED: uncharacterized protein LOC103383993	LOC103383993	NC_024315.1:13340779-13344197	0	5.37111	inf	5e-05
XLOC_008965	103384022	XP_008315608.1	Q5SP85	PREDICTED: coiled-coil domain-containing protein 85A-like isoform X2	LOC103384022	NC_024315.1:13537692-13560785	0	3.44652	inf	5e-05
XLOC_009564	103384036	XP_008315622.1	B4E2M5	PREDICTED: ankyrin repeat domain-containing protein 66-like	LOC103384036	NC_024315.1:14241678-14243398	0	19.66	inf	5e-05
XLOC_009580	103384104	XP_008315711.1	Q3ZCC8	PREDICTED: tubulin polymerization-promoting protein family member 3-like	LOC103384104	NC_024315.1:15354754-15358503	0	61.7034	inf	5e-05
XLOC_009018	103384109	XP_008315720.1	P19518	PREDICTED: voltage-dependent calcium channel gamma-1 subunit	cacng1	NC_024315.1:15269981-15277512	0	2.0296	inf	5e-05
XLOC_009613	103384137	XP_008315761.1	Q9YHZ5	PREDICTED: serine/threonine-protein kinase pim-2-like	LOC103384137	NC_024315.1:15846606-15850125	0	15.3299	inf	5e-05
XLOC_009642	103384195	XP_008315839.1	P83110	PREDICTED: serine protease HTRA3	htra3	NC_024315.1:16498026-16502522	0	2.09708	inf	5e-05
XLOC_009053	103384225	XP_008315878.1	Q9NRB3	PREDICTED: carbohydrate sulfotransferase 12-like, partial	LOC103384225	NC_024307.1:19749664-19750357	0	5.00593	inf	5e-05
XLOC_009084	103384242	XP_008315903.1	O35682	PREDICTED: myeloid-associated differentiation marker-like	LOC103384242	NC_024315.1:17503248-17504957	0	2.65684	inf	5e-05
XLOC_000645	103384256	XP_008315928.1		PREDICTED: protein MGARP isoform X2	mgarp	NC_024315.1:17085480-17090490	0	3.35701	inf	5e-05
XLOC_009068	103384262	XP_008315941.1	P32248	PREDICTED: C-C chemokine receptor type 7	ccr7	NC_024315.1:17042713-17044347	0	1.56252	inf	5e-05
XLOC_009125	103384335	XP_008316043.1	Q0P4H6	PREDICTED: transcription factor LBX1	lbx1	NC_024315.1:19248859-19250407	0	1.18608	inf	5e-05
XLOC_010288	103384383	XP_008316109.1	Q6PH17	PREDICTED: uncharacterized protein LOC103384383	LOC103384383	NC_024307.1:20364908-20367976	0	20.6766	inf	5e-05
XLOC_009721	103384396	XP_008316121.1	Q99750	PREDICTED: myoD family inhibitor-like	LOC103384396	NC_024316.1:259434-259965	0	3.40234	inf	5e-05
XLOC_010303	103384459	XP_008316202.1	P35236	PREDICTED: LOW QUALITY PROTEIN: tyrosine-protein phosphatase non-receptor type 7-like	LOC103384459	NC_024316.1:1175925-1185279	0	2.03773	inf	5e-05
XLOC_009738	103384460	XP_008316207.1	Q96M32	PREDICTED: adenylate kinase 7-like, partial	LOC103384460	NC_024307.1:20208479-20211778	0	5.72636	inf	5e-05
XLOC_010801	103384466	XP_008316212.1	O15350	PREDICTED: LOW QUALITY PROTEIN: tumor protein p73	tp73	NC_024316.1:1477928-1506510	0	3.13907	inf	5e-05
XLOC_010320	103384470	XP_008316215.1	Q91V12	PREDICTED: cytosolic acyl coenzyme A thioester hydrolase isoform X1	acot7	NC_024316.1:1582228-1613329	0	6.1766	inf	5e-05
XLOC_009745	103384469	XP_008316218.1		PREDICTED: protein starmaker-like	LOC103384469	NC_024307.1:20368565-20373534	0	3.80663	inf	5e-05
XLOC_010332	103384493	XP_008316252.1	Q8BZ71	PREDICTED: SH3 and cysteine-rich domain-containing protein 3-like	LOC103384493	NC_024316.1:1870414-1875336	0	2.06401	inf	5e-05
XLOC_009801	103384571	XP_008316351.1	Q09YN7	PREDICTED: caveolin-2-like	LOC103384571	NC_024316.1:2715797-2719518	0	2.85335	inf	5e-05
XLOC_009860	103384684	XP_008316514.1	O88904	PREDICTED: homeodomain-interacting protein kinase 4-like	LOC103384684	NC_024316.1:4730136-4732557	0	9.64975	inf	5e-05
XLOC_009886	103384747	XP_008316616.1	P97831	PREDICTED: twist-related protein 2-like	LOC103384747	NC_024316.1:5914383-5917070	0	1.58253	inf	5e-05
XLOC_009958	103384821	XP_008316721.1	Q99624	PREDICTED: sodium-coupled neutral amino acid transporter 3-like	LOC103384821	NC_024316.1:8269639-8276890	0	2.4483	inf	5e-05
XLOC_010509	103384863	XP_008316770.1	Q9H2X6	PREDICTED: homeodomain-interacting protein kinase 2-like isoform X1	LOC103384863	NC_024316.1:7907730-7910376	0	36.681	inf	5e-05
XLOC_004827	103384896	XP_008316811.1	Q3UV31	PREDICTED: RING finger protein 223	rnf223	NC_024316.1:9328233-9335567	0	8.04079	inf	5e-05
XLOC_010526	103384927	XP_008316850.1	Q5R467	PREDICTED: N-terminal EF-hand calcium-binding protein 1-like	LOC103384927	NC_024316.1:9363883-9377845	0	1.5	inf	5e-05
XLOC_010545	103384932	XP_008316858.1	Q9QYW5	PREDICTED: epithelial membrane protein 3-like	LOC103384932	NC_024316.1:9426313-9429120	0	4.34172	inf	5e-05
XLOC_009994	103384982	XP_008316940.1		PREDICTED: putative protein TPRXL	LOC103384982	NC_024316.1:10757579-10760555	0	2.93053	inf	5e-05
XLOC_010585	103385014	XP_008316980.1	Q800Q5	PREDICTED: transcription factor 7-like 2 isoform X1	LOC103385014	NC_024316.1:11576289-11579635	0	16.1332	inf	5e-05
XLOC_010586	103385015	XP_008316983.1	Q9Z1J1	PREDICTED: lymphoid enhancer-binding factor 1-like	LOC103385015	NC_024316.1:11580100-11582071	0	19.139	inf	5e-05
XLOC_010019	103385053	XP_008317045.1	P23280	PREDICTED: carbonic anhydrase 6	ca6	NC_024316.1:12293042-12298968	0	12.5884	inf	5e-05
XLOC_010624	103385081	XP_008317077.1		PREDICTED: tachykinin-3-like	LOC103385081	NC_024316.1:12586470-12588313	0	2.94543	inf	5e-05
XLOC_001387	103385126	XP_008317131.1	P28174	PREDICTED: homeobox protein Hox-B6b-like	LOC103385126	NC_024316.1:13266552-13269811	0	2.53244	inf	5e-05
XLOC_010058	103385148	XP_008317155.1	Q9D3R5	PREDICTED: Ig-like V-type domain-containing protein FAM187A	LOC103385148	NC_024316.1:13863751-13866835	0	3.50026	inf	5e-05
XLOC_010683	103385186	XP_008317199.1	Q9GKY7	PREDICTED: junctophilin-2	jph2	NC_024316.1:14663982-14678397	0	7.51791	inf	5e-05
XLOC_010713	103385279	XP_008317340.1	Q6ZT52	PREDICTED: protein FAM43B	fam43b	NC_024316.1:16165812-16166923	0	15.5128	inf	5e-05
XLOC_010732	103385323	XP_008317402.1	P79881	PREDICTED: guanylyl cyclase-activating protein 2	guca1b	NC_024316.1:17109226-17110145	0	1.44332	inf	5e-05
XLOC_010172	103385337	XP_008317420.1	Q95M17	PREDICTED: chitinase-3-like protein 2	LOC103385337	NC_024316.1:17361626-17364782	0	4.82431	inf	5e-05
XLOC_010159	103385351	XP_008317434.1	Q0VAK6	PREDICTED: leiomodin-3	lmod3	NC_024316.1:17191956-17195237	0	2.82477	inf	5e-05
XLOC_010805	103385467	XP_008317590.1	P57724	PREDICTED: poly(rC)-binding protein 4-like	LOC103385467	NC_024316.1:19464055-19475087	0	2.60721	inf	5e-05
XLOC_008858	103385588	XP_008317738.1		PREDICTED: osteoclast stimulatory transmembrane protein, partial	ocstamp	NC_024316.1:20720046-20721321	0	2.02966	inf	5e-05
XLOC_011565	103385920	XP_008318170.1	Q99680	PREDICTED: probable G-protein coupled receptor 22	LOC103385920	NC_024317.1:3315735-3336688	0	1.32644	inf	5e-05
XLOC_011577	103385942	XP_008318199.1		PREDICTED: restin homolog	LOC103385942	NC_024317.1:3795125-3800581	0	19.6844	inf	5e-05
XLOC_011049	103386011	XP_008318303.1	Q8CFV4	PREDICTED: neuritin-like	LOC103386011	NC_024317.1:4675521-4678537	0	3.90684	inf	5e-05
XLOC_011269	103386018	XP_008318312.1	Q15742	PREDICTED: NGFI-A-binding protein 2	nab2	NC_024317.1:4704436-4710664	0	9.74477	inf	5e-05
XLOC_003206	103386038	XP_008318340.1	Q29RB4	PREDICTED: olfactomedin-like protein 3	olfml3	NC_024317.1:4896818-4900598	0	1.29036	inf	5e-05
XLOC_011075	103386072	XP_008318394.1	Q6A2H4	PREDICTED: interleukin-10	il10	NC_024317.1:5201124-5202911	0	1.53663	inf	5e-05
XLOC_011108	103386186	XP_008318565.1	Q7Z5A9	PREDICTED: protein FAM19A1	fam19a1	NC_024317.1:6972828-7088013	0	5.03001	inf	5e-05
XLOC_011177	103386281	XP_008318688.1	P24722	PREDICTED: creatine kinase, testis isozyme-like	LOC103386281	NC_024317.1:10678287-10679658	0	162.442	inf	5e-05
XLOC_011178	103386283	XP_008318689.1	P24722	PREDICTED: LOW QUALITY PROTEIN: creatine kinase, testis isozyme-like	LOC103386283	NC_024317.1:10675225-10676830	0	156.666	inf	5e-05
XLOC_011201	103386350	XP_008318786.1	Q69Z26	PREDICTED: contactin-4-like	LOC103386350	NC_024317.1:11160763-11163183	0	3.74865	inf	5e-05
XLOC_011941	103386396	XP_008318864.1	P01099	PREDICTED: protein phosphatase 1 regulatory subunit 1A	ppp1r1a	NC_024317.1:12168929-12190069	0	3.33548	inf	5e-05
XLOC_019459	103386420	XP_008318893.1	Q8TAC1	PREDICTED: Rieske domain-containing protein	rfesd	NC_024317.1:13052953-13054866	0	1.85459	inf	5e-05
XLOC_011307	103386537	XP_008319079.1	Q6JEL2	PREDICTED: kelch-like protein 10	LOC103386537	NC_024317.1:15583693-15586711	0	86.6763	inf	5e-05
XLOC_001437	103386538	XP_008319080.1	Q6JEL2	PREDICTED: kelch-like protein 10	LOC103386538	NC_024317.1:15588297-15592124	0	285.798	inf	5e-05
XLOC_011291	103386570	XP_008319120.1	Q86VF2	PREDICTED: immunoglobulin-like and fibronectin type III domain-containing protein 1	LOC103386570	NC_024317.1:15738715-15760068	0	4.88761	inf	5e-05
XLOC_011915	103386629	XP_008319232.1	Q5SZI1	PREDICTED: low-density lipoprotein receptor class A domain-containing protein 2	ldlrad2	NC_024317.1:16668630-16676609	0	3.92531	inf	5e-05
XLOC_011920	103386655	XP_008319268.1	Q6JEL2	PREDICTED: kelch-like protein 10	LOC103386655	NC_024317.1:17592895-17596467	0	19.3426	inf	5e-05
XLOC_011949	103386703	XP_008319323.1	Q9TTT5	PREDICTED: potassium voltage-gated channel subfamily D member 3-like	LOC103386703	NC_024317.1:18042122-18096239	0	2.44215	inf	5e-05
XLOC_011975	103386741	XP_008319371.1	Q8NCL9	PREDICTED: protein APCDD1-like	apcdd1l	NC_024317.1:19220020-19233516	0	2.63778	inf	5e-05
XLOC_011987	103386765	XP_008319395.1		PREDICTED: flagellar attachment zone protein 1-like	LOC103386765	NC_024317.1:19532035-19533822	0	20.6271	inf	5e-05
XLOC_012008	103386776	XP_008319408.1	Q9WV35	PREDICTED: probable C->U-editing enzyme APOBEC-2	LOC103386776	NC_024317.1:19877171-19883751	0	4.84549	inf	5e-05
XLOC_012519	103386782	XP_008319416.1	P05153	PREDICTED: phosphoenolpyruvate carboxykinase, cytosolic	pck1	NC_024317.1:19799289-19804167	0	19.4142	inf	5e-05
XLOC_002337	103386837	XP_008319482.1	H3BPM6	PREDICTED: putative uncharacterized protein C3orf83 homolog	mkrn2os	NC_024317.1:20235521-20238980	0	2.0742	inf	5e-05
XLOC_012554	103387001	XP_008319707.1	Q8BWB1	PREDICTED: synaptopodin 2-like protein	LOC103387001	NC_024318.1:3198304-3207790	0	2.66878	inf	5e-05
XLOC_000622	103387022	XP_008319734.1	Q8BZA7	PREDICTED: G-protein coupled receptor 26-like	LOC103387022	NC_024318.1:3608550-3611132	0	1.34754	inf	5e-05
XLOC_012584	103387072	XP_008319795.1	Q80XF5	PREDICTED: interleukin-22 receptor subunit alpha-2-like	LOC103387072	NC_024318.1:4260494-4262655	0	2.39243	inf	5e-05
XLOC_012128	103387076	XP_008319798.1		PREDICTED: uncharacterized protein LOC103387076	LOC103387076	NC_024318.1:4237279-4249866	0	4.83	inf	5e-05
XLOC_001484	103387079	XP_008319806.1	Q86UC2	PREDICTED: radial spoke head protein 3 homolog	LOC103387079	NC_024318.1:4354140-4355311	0	42.6828	inf	5e-05
XLOC_012132	103387087	XP_008319813.1	Q95M54	PREDICTED: delta-type opioid receptor-like	LOC103387087	NC_024318.1:4326621-4341054	0	6.12478	inf	5e-05
XLOC_019017	103387159	XP_008319908.1	Q9NZ50	PREDICTED: gamma-synuclein isoform X2	sncg	NC_024318.1:5657556-5661433	0	8.2944	inf	5e-05
XLOC_012207	103387242	XP_008320011.1	Q6NRK8	PREDICTED: protein THEM6-like isoform X2	LOC103387242	NC_024318.1:6658909-6662348	0	7.59236	inf	5e-05
XLOC_012668	103387252	XP_008320020.1	Q9H772	PREDICTED: gremlin-2	grem2	NC_024318.1:6901287-6910021	0	4.7133	inf	5e-05
XLOC_015039	103387275	XP_008320057.1	P97497	PREDICTED: sex hormone-binding globulin	shbg	NC_024307.1:25651024-25655136	0	1.70727	inf	5e-05
XLOC_012290	103387397	XP_008320238.1	Q05910	PREDICTED: disintegrin and metalloproteinase domain-containing protein 8 isoform X3	adam8	NC_024318.1:10150027-10157616	0	8.63458	inf	5e-05
XLOC_012728	103387417	XP_008320271.1	Q32NI8	PREDICTED: elongation of very long chain fatty acids protein 5	elovl5	NC_024318.1:10303045-10311509	0	5.50282	inf	5e-05
XLOC_000646	103387438	XP_008320314.1	Q3SZY7	PREDICTED: AN1-type zinc finger protein 6-like	LOC103387438	NC_024318.1:10159934-10160528	0	175.507	inf	5e-05
XLOC_012346	103387523	XP_008320427.1	Q7T3Q7	PREDICTED: vertebrate ancient opsin-like	LOC103387523	NC_024318.1:11914058-11924189	0	1.34762	inf	5e-05
XLOC_012476	103387793	XP_008320787.1	Q6Q1P3	PREDICTED: potassium channel subfamily K member 18	kcnk18	NC_024318.1:17357278-17369240	0	3.35444	inf	5e-05
XLOC_012480	103387804	XP_008320801.1	O13156	PREDICTED: GDNF family receptor alpha-1-like	LOC103387804	NC_024318.1:17772329-17800453	0	1.57909	inf	5e-05
XLOC_015776	103387947	XP_008320985.1	P13701	PREDICTED: vesicle-associated membrane protein 1 isoform X1	vamp1	NC_024319.1:2101407-2105348	0	2.33972	inf	5e-05
XLOC_000660	103387951	XP_008320996.1	Q9D2H2	PREDICTED: adenylate kinase 7-like, partial	LOC103387951	NC_024307.1:26601715-26607571	0	6.75102	inf	5e-05
XLOC_013080	103388208	XP_008321334.1	O19062	PREDICTED: C-reactive protein-like	LOC103388208	NC_024319.1:4303514-4305839	0	4.6578	inf	5e-05
XLOC_013093	103388218	XP_008321344.1	P04631	PREDICTED: protein S100-B-like	LOC103388218	NC_024319.1:4748154-4748710	0	18.1417	inf	5e-05
XLOC_013090	103388231	XP_008321364.1	P02639	PREDICTED: protein S100-A1-like	LOC103388231	NC_024319.1:4448710-4450185	0	1.68998	inf	5e-05
XLOC_013114	103388283	XP_008321426.1	Q68F62	PREDICTED: mpv17-like protein	LOC103388283	NC_024319.1:5409222-5417767	0	5.43752	inf	5e-05
XLOC_009527	103388304	XP_008321459.1	Q8K0C5	PREDICTED: zymogen granule membrane protein 16	zg16	NC_024319.1:6104550-6107069	0	9.20506	inf	5e-05
XLOC_013140	103388309	XP_008321464.1	P20273	PREDICTED: B-cell receptor CD22-like	LOC103388309	NC_024319.1:5776721-5786320	0	26.6751	inf	5e-05
XLOC_013715	103388372	XP_008321544.1	Q8R2Q0	PREDICTED: E3 ubiquitin-protein ligase TRIM39-like	LOC103388372	NC_024307.1:26863851-26865672	0	4.40531	inf	5e-05
XLOC_013749	103388409	XP_008321587.1	P13903	PREDICTED: twist-related protein 2-like	LOC103388409	NC_024319.1:8970840-8971492	0	3.50356	inf	5e-05
XLOC_013180	103388425	XP_008321610.1	Q1KKZ5	PREDICTED: homeobox protein Hox-A11b-like	LOC103388425	NC_024319.1:8709816-8712628	0	3.8812	inf	5e-05
XLOC_013738	103388427	XP_008321612.1	Q1KKZ3	PREDICTED: homeobox protein Hox-A9b-like	LOC103388427	NC_024319.1:8696978-8698756	0	1.52068	inf	5e-05
XLOC_004311	103388520	XP_008321775.1	P35456	PREDICTED: ly6/PLAUR domain-containing protein 3	lypd3	NC_024319.1:10441676-10443892	0	12.2422	inf	5e-05
XLOC_013248	103388571	XP_008321839.1	Q9H330	PREDICTED: LOW QUALITY PROTEIN: transmembrane protein 245-like	LOC103388571	NC_024319.1:11045989-11053086	0	4.41706	inf	5e-05
XLOC_013262	103388599	XP_008321878.1	Q5R328	PREDICTED: R-spondin-3-like	LOC103388599	NC_024319.1:11642828-11657661	0	5.69711	inf	5e-05
XLOC_013266	103388606	XP_008321887.1	Q1LYM6	PREDICTED: kelch-like protein 38	LOC103388606	NC_024319.1:11722321-11727039	0	2.8821	inf	5e-05
XLOC_013271	103388624	XP_008321910.1	Q1LYM6	PREDICTED: kelch-like protein 38	LOC103388624	NC_024319.1:11722321-11727039	0	2.8821	inf	5e-05
XLOC_013834	103388635	XP_008321924.1	Q9GKR7	PREDICTED: IQ domain-containing protein G	iqcg	NC_024319.1:12672385-12674762	0	34.3696	inf	5e-05
XLOC_013864	103388724	XP_008322073.1	Q9H2X6	PREDICTED: homeodomain-interacting protein kinase 2-like	LOC103388724	NC_024319.1:15533169-15536455	0	16.5538	inf	5e-05
XLOC_013328	103388732	XP_008322083.1	Q561R8	PREDICTED: protein FAM26F	fam26f	NC_024319.1:15604324-15605888	0	1.90726	inf	5e-05
XLOC_013344	103388769	XP_008322139.1	Q8MJW8	PREDICTED: C-C chemokine receptor type 8	ccr8	NC_024319.1:16212849-16216254	0	2.34351	inf	5e-05
XLOC_013903	103388805	XP_008322200.1	Q86UC2	PREDICTED: radial spoke head protein 3 homolog	LOC103388805	NC_024319.1:17329121-17330872	0	48.6764	inf	5e-05
XLOC_013366	103388821	XP_008322233.1		PREDICTED: uncharacterized protein LOC103388821 isoform X2	LOC103388821	NC_024319.1:17656937-17661668	0	1.90371	inf	5e-05
XLOC_013965	103388935	XP_008322377.1	Q9H422	PREDICTED: homeodomain-interacting protein kinase 3-like	LOC103388935	NC_024319.1:20272258-20276015	0	60.107	inf	5e-05
XLOC_013419	103388940	XP_008322397.1	Q14966	PREDICTED: uncharacterized protein LOC103388940 isoform X1	LOC103388940	NC_024307.1:28024052-28046848	0	4.96716	inf	5e-05
XLOC_013972	103388960	XP_008322424.1	Q8UW74	PREDICTED: transcription factor HES-4-A-like	LOC103388960	NC_024319.1:20479856-20481045	0	1.98054	inf	5e-05
XLOC_013465	103389010	XP_008322487.1	P33621	PREDICTED: apolipoprotein A-IV-like	LOC103389010	NC_024319.1:21827568-21828927	0	10.9583	inf	5e-05
XLOC_013995	103389016	XP_008322494.1	P20749	PREDICTED: B-cell lymphoma 3 protein	bcl3	NC_024319.1:21856459-21879911	0	4.91345	inf	5e-05
XLOC_000726	103389072	XP_008322556.1	Q5R6Y5	PREDICTED: spermatid perinuclear RNA-binding protein-like, partial	LOC103389072	NC_024320.1:1220880-1292330	0	4.06409	inf	5e-05
XLOC_014727	103389082	XP_008322566.1	O46411	PREDICTED: cytosolic purine 5\'-nucleotidase-like	LOC103389082	NC_024320.1:1573649-1583220	0	3.1952	inf	5e-05
XLOC_014026	103389088	XP_008322575.1	Q2KIX1	PREDICTED: growth arrest and DNA damage-inducible protein GADD45 gamma-like	LOC103389088	NC_024320.1:1953711-1955118	0	1.33099	inf	5e-05
XLOC_014032	103389109	XP_008322603.1	O15520	PREDICTED: fibroblast growth factor 10-like	LOC103389109	NC_024320.1:2973291-2987690	0	4.87969	inf	5e-05
XLOC_014040	103389136	XP_008322646.1	P0C090	PREDICTED: roquin-2-like	LOC103389136	NC_024320.1:2626744-2633024	0	3.53291	inf	5e-05
XLOC_014766	103389164	XP_008322693.1	Q8N0X2	PREDICTED: bromodomain-containing protein DDB_G0280777-like	LOC103389164	NC_024320.1:3227583-3229439	0	39.497	inf	5e-05
XLOC_014771	103389185	XP_008322719.1		PREDICTED: class I histocompatibility antigen, Gogo-C*0202 alpha chain-like	LOC103389185	NC_024320.1:3637379-3638125	0	4.68113	inf	5e-05
XLOC_014164	103389318	XP_008322913.1	Q8IUN9	PREDICTED: asialoglycoprotein receptor 2-like	LOC103389318	NC_024307.1:28387857-28390745	0	2.43551	inf	5e-05
XLOC_014170	103389390	XP_008323003.1	P29274	PREDICTED: adenosine receptor A2a-like isoform X1	LOC103389390	NC_024320.1:6616294-6624129	0	17.7167	inf	5e-05
XLOC_018680	103389734	XP_008323509.1	P42681	PREDICTED: tyrosine-protein kinase TXK	txk	NC_024307.1:28813043-28819609	0	1.35951	inf	5e-05
XLOC_015041	103389835	XP_008323657.1	P20693	PREDICTED: girdin-like	LOC103389835	NC_024307.1:28905745-28908601	0	11.8279	inf	5e-05
XLOC_014376	103389846	XP_008323668.1	Q66S03	PREDICTED: uncharacterized protein LOC103389846	LOC103389846	NC_024307.1:28901945-28903334	0	4.96557	inf	5e-05
XLOC_015079	103389866	XP_008323691.1		PREDICTED: uncharacterized protein LOC103389866	LOC103389866	NC_024307.1:28915244-28918110	0	1.62048	inf	5e-05
XLOC_001619	103389872	XP_008323721.1	Q9YHX4	PREDICTED: semaphorin-4E-like isoform X3	LOC103389872	NC_024307.1:28920495-28926177	0	43.7536	inf	5e-05
XLOC_006872	103389894	XP_008323738.1	Q7LZT1	PREDICTED: protein S100-Z	s100z	NC_024320.1:17728457-17733436	0	1.27563	inf	5e-05
XLOC_014399	103389924	XP_008323785.1	Q5ZKV8	PREDICTED: kinesin-like protein KIF2A, partial	LOC103389924	NC_024320.1:17303284-17305915	0	1.75108	inf	5e-05
XLOC_014477	103390047	XP_008323966.1	A0JPE1	PREDICTED: protein FAM69B	fam69b	NC_024320.1:20499467-20504226	0	2.90435	inf	5e-05
XLOC_014507	103390126	XP_008324074.1		PREDICTED: LOW QUALITY PROTEIN: uncharacterized protein LOC103390126	LOC103390126	NC_024320.1:21967162-21969558	0	5.34514	inf	5e-05
XLOC_015234	103390237	XP_008324243.1	P36405	PREDICTED: ADP-ribosylation factor-like protein 3	LOC103390237	NC_024320.1:24530731-24533939	0	1.34797	inf	5e-05
XLOC_014582	103390271	XP_008324286.1	Q86TB3	PREDICTED: alpha-protein kinase 2	alpk2	NC_024320.1:25187573-25193336	0	1.79939	inf	5e-05
XLOC_014620	103390377	XP_008324434.1	Q02045	PREDICTED: myosin light chain 5-like	LOC103390377	NC_024320.1:27330862-27332442	0	1.40277	inf	5e-05
XLOC_014676	103390503	XP_008324608.1	Q499U4	PREDICTED: growth arrest-specific protein 8-like	LOC103390503	NC_024321.1:220410-223533	0	51.2306	inf	5e-05
XLOC_015339	103390504	XP_008324609.1	Q90Y50	PREDICTED: mucin-4-like	LOC103390504	NC_024321.1:205249-210102	0	1.65439	inf	5e-05
XLOC_015802	103390506	XP_008324612.1	Q9H0A9	PREDICTED: speriolin-like protein	LOC103390506	NC_024321.1:167369-168720	0	59.2014	inf	5e-05
XLOC_015352	103390507	XP_008324613.1	Q7T0Y4	PREDICTED: dynein regulatory complex protein 1-like	LOC103390507	NC_024321.1:162945-165018	0	8.39283	inf	5e-05
XLOC_015351	103390508	XP_008324614.1	Q90Y50	PREDICTED: uncharacterized protein LOC103390508	LOC103390508	NC_024321.1:159190-161172	0	9.53173	inf	5e-05
XLOC_015800	103390513	XP_008324617.1	O95995	PREDICTED: growth arrest-specific protein 8-like	LOC103390513	NC_024321.1:105868-107471	0	23.0968	inf	5e-05
XLOC_015796	103390519	XP_008324629.1	O95995	PREDICTED: growth arrest-specific protein 8-like	LOC103390519	NC_024321.1:193268-203888	0	24.1046	inf	5e-05
XLOC_015359	103390554	XP_008324676.1	Q202B1	PREDICTED: protein ATP1B4	atp1b4	NC_024321.1:1173749-1180252	0	3.46315	inf	5e-05
XLOC_001633	103390661	XP_008324814.1	Q8C0R0	PREDICTED: ubiquitin carboxyl-terminal hydrolase 37-like isoform X4	LOC103390661	NC_024321.1:4763342-4770190	0	33.7433	inf	5e-05
XLOC_015880	103390679	XP_008324836.1	Q9QY10	PREDICTED: fibroblast growth factor-binding protein 1-like	LOC103390679	NC_024321.1:5927924-5928936	0	1.8357	inf	5e-05
XLOC_015432	103390704	XP_008324876.1	O89101	PREDICTED: fibroblast growth factor 18-like	LOC103390704	NC_024321.1:6351867-6362831	0	6.80844	inf	5e-05
XLOC_015926	103390777	XP_008325011.1	P63306	PREDICTED: tumor necrosis factor ligand superfamily member 6-like	LOC103390777	NC_024321.1:8325656-8327344	0	3.98019	inf	5e-05
XLOC_007044	103390796	XP_008325044.1	Q15582	PREDICTED: transforming growth factor-beta-induced protein ig-h3	tgfbi	NC_024321.1:8461994-8474127	0	1.79742	inf	5e-05
XLOC_001659	103391003	XP_008325329.1		PREDICTED: uncharacterized protein LOC103391003	LOC103391003	NC_024321.1:10663230-10665735	0	4.04654	inf	5e-05
XLOC_006787	103391069	XP_008325417.1	Q6GMK0	PREDICTED: LOW QUALITY PROTEIN: alpha-1,3-mannosyl-glycoprotein 4-beta-N-acetylglucosaminyltransferase B	mgat4b	NC_024321.1:12312925-12342782	0	2.08178	inf	5e-05
XLOC_015599	103391082	XP_008325436.1		PREDICTED: myosin heavy chain, clone 203-like	LOC103391082	NC_024321.1:12700142-12701842	0	20.9764	inf	5e-05
XLOC_015916	103391090	XP_008325447.1	Q6DHS9	PREDICTED: solute carrier family 25 member 48	slc25a48	NC_024321.1:13128844-13135498	0	1.28257	inf	5e-05
XLOC_016106	103391138	XP_008325510.1	Q9D6F4	PREDICTED: gamma-aminobutyric acid receptor subunit alpha-4-like	LOC103391138	NC_024321.1:14214924-14220112	0	1.74612	inf	5e-05
XLOC_015648	103391189	XP_008325584.1		PREDICTED: trichohyalin-like, partial	LOC103391189	NC_024321.1:15059815-15062953	0	13.2554	inf	5e-05
XLOC_003646	103391259	XP_008325674.1	Q14088	PREDICTED: ras-related protein Rab-33A	rab33a	NC_024321.1:16634752-16639746	0	1.74662	inf	5e-05
XLOC_015688	103391265	XP_008325682.1	Q15198	PREDICTED: platelet-derived growth factor receptor-like protein	LOC103391265	NC_024321.1:16088532-16092010	0	32.5399	inf	5e-05
XLOC_000811	103391360	XP_008325819.1		PREDICTED: uncharacterized protein LOC103391360	LOC103391360	NC_024321.1:18288878-18290255	0	5.00539	inf	5e-05
XLOC_016248	103391454	XP_008325944.1	O94901	PREDICTED: SUN domain-containing protein 2-like	LOC103391454	NC_024321.1:19642418-19644147	0	95.3868	inf	5e-05
XLOC_016246	103391482	XP_008325979.1	Q5R5Y3	PREDICTED: beta-1,3-galactosyltransferase 2-like	LOC103391482	NC_024321.1:19701498-19704107	0	2.91147	inf	5e-05
XLOC_016685	103391497	XP_008325998.1	O76083	PREDICTED: high affinity cGMP-specific 3\',5\'-cyclic phosphodiesterase 9A-like	LOC103391497	NC_024322.1:262258-275711	0	3.55386	inf	5e-05
XLOC_008504	103391529	XP_008326046.1	Q8K1T0	PREDICTED: transmembrane protease serine 3	tmprss3	NC_024322.1:23640-50455	0	2.40305	inf	5e-05
XLOC_016284	103391601	XP_008326143.1	Q6ZV70	PREDICTED: lanC-like protein 3	lancl3	NC_024322.1:1917576-1922808	0	4.7159	inf	5e-05
XLOC_016825	103391765	XP_008326386.1		PREDICTED: uncharacterized protein LOC103391765	LOC103391765	NC_024322.1:4402466-4410268	0	1.46514	inf	5e-05
XLOC_016847	103391819	XP_008326463.1		PREDICTED: uncharacterized protein LOC103391819 isoform X3	LOC103391819	NC_024322.1:5359770-5363687	0	108.511	inf	5e-05
XLOC_011185	103391837	XP_008326495.1	Q6RVD7	PREDICTED: transcription factor SOX-21	sox21	NC_024322.1:6060981-6062453	0	2.02862	inf	5e-05
XLOC_016380	103391860	XP_008326520.1		PREDICTED: uncharacterized protein LOC103391860	LOC103391860	NC_024322.1:6334812-6337654	0	7.76924	inf	5e-05
XLOC_016420	103391922	XP_008326603.1	Q14330	PREDICTED: N-arachidonyl glycine receptor	gpr18	NC_024322.1:7798350-7800632	0	2.5052	inf	5e-05
XLOC_004493	103392096	XP_008326847.1	Q5RBC8	PREDICTED: calcium-binding mitochondrial carrier protein Aralar1 isoform X1	slc25a12	NC_024322.1:11497830-11517619	0	3.27395	inf	5e-05
XLOC_000245	103392133	XP_008326904.1	Q9Y275	PREDICTED: tumor necrosis factor ligand superfamily member 13B	tnfsf13b	NC_024322.1:10976488-10978900	0	6.5667	inf	5e-05
XLOC_016555	103392221	XP_008327016.1	Q2UY09	PREDICTED: collagen alpha-1(XXVIII) chain-like	LOC103392221	NC_024322.1:13432140-13445731	0	3.27085	inf	5e-05
XLOC_016557	103392223	XP_008327018.1	A8WG43	PREDICTED: coiled-coil domain-containing protein 89-like	LOC103392223	NC_024322.1:13451062-13452860	0	6.72296	inf	5e-05
XLOC_017115	103392393	XP_008327216.1	P0C8S0	PREDICTED: small membrane A-kinase anchor protein	c16h2orf88	NC_024322.1:16260886-16262110	0	27.3868	inf	5e-05
XLOC_017760	103392524	XP_008327370.1	Q8N0W5	PREDICTED: uncharacterized protein LOC103392524	LOC103392524	NC_024323.1:382847-383984	0	10.6895	inf	5e-05
XLOC_017768	103392544	XP_008327395.1	Q90459	PREDICTED: G1/S-specific cyclin-D1-like	LOC103392544	NC_024323.1:771238-774102	0	2.10232	inf	5e-05
XLOC_007895	103391716	XP_008327418.1	P09084	PREDICTED: paired box protein Pax-1 isoform X2	pax1	NC_024307.1:791392-800795	0	18.3015	inf	5e-05
XLOC_009691	103392574	XP_008327428.1	Q96G91	PREDICTED: P2Y purinoceptor 11	p2ry11	NC_024323.1:1131981-1132942	0	2.7035	inf	5e-05
XLOC_017209	103392588	XP_008327450.1	P83270	PREDICTED: hemoglobin subunit alpha-1-like	LOC103392588	NC_024323.1:1503627-1504488	0	2.58941	inf	5e-05
XLOC_012350	103392618	XP_008327486.1	Q9Y5X2	PREDICTED: sorting nexin-8	snx8	NC_024323.1:2100189-2110405	0	4.84502	inf	5e-05
XLOC_020470	103392630	XP_008327500.1	Q8IY33	PREDICTED: MICAL-like protein 2	micall2	NC_024323.1:1810943-1819217	0	1.56262	inf	5e-05
XLOC_016308	103392735	XP_008327663.1	Q61200	PREDICTED: neurexophilin-3	nxph3	NC_024323.1:2925999-2927949	0	1.29196	inf	5e-05
XLOC_002070	103392762	XP_008327702.1	Q13368	PREDICTED: MAGUK p55 subfamily member 3 isoform X1	mpp3	NC_024323.1:4293957-4318657	0	1.49801	inf	5e-05
XLOC_017319	103392787	XP_008327734.1	Q9Y662	PREDICTED: heparan sulfate glucosamine 3-O-sulfotransferase 3B1-like	LOC103392787	NC_024323.1:5571353-5582617	0	8.52224	inf	5e-05
XLOC_017355	103392864	XP_008327838.1	Q90339	PREDICTED: myosin heavy chain, fast skeletal muscle-like, partial	LOC103392864	NC_024323.1:6171961-6191476	0	14.6175	inf	5e-05
XLOC_017352	103392862	XP_008327840.1	O88850	PREDICTED: homeodomain-interacting protein kinase 3-like	LOC103392862	NC_024308.1:258310-261449	0	8.46971	inf	5e-05
XLOC_017925	103392892	XP_008327869.1	P59747	PREDICTED: parvalbumin-2-like	LOC103392892	NC_024323.1:6555775-6559691	0	5.88511	inf	5e-05
XLOC_017395	103392952	XP_008327943.1	Q53G44	PREDICTED: interferon-induced protein 44-like isoform X1	LOC103392952	NC_024323.1:7241004-7243963	0	8.71407	inf	5e-05
XLOC_017412	103392981	XP_008327990.1	F1NHE9	PREDICTED: ATP-sensitive inward rectifier potassium channel 12-like	LOC103392981	NC_024323.1:7586965-7592133	0	1.32722	inf	5e-05
XLOC_000970	103393008	XP_008328026.1	Q9ULW5	PREDICTED: ras-related protein Rab-26-like	LOC103393008	NC_024323.1:8297154-8323330	0	2.04907	inf	5e-05
XLOC_014659	103393084	XP_008328142.1	P21531	PREDICTED: 60S ribosomal protein L3-like	rpl3l	NC_024323.1:8978312-8981891	0	4.39674	inf	5e-05
XLOC_002233	103393108	XP_008328189.1	Q9QZU4	PREDICTED: phospholipid-metabolizing enzyme A-C1	hrasls	NC_024308.1:1197679-1200665	0	1.64347	inf	5e-05
XLOC_005594	103393123	XP_008328203.1	Q6T8D8	PREDICTED: telethonin	tcap	NC_024323.1:9709863-9711730	0	11.4331	inf	5e-05
XLOC_016347	103393130	XP_008328209.1	Q9QYM5	PREDICTED: rho-related GTP-binding protein RhoN	rnd2	NC_024323.1:9833545-9859913	0	1.48002	inf	5e-05
XLOC_018035	103393175	XP_008328262.1	Q9GLF6	PREDICTED: orexin	hcrt	NC_024323.1:9991039-9992083	0	2.05854	inf	5e-05
XLOC_002296	103393200	XP_008328295.1	Q9D119	PREDICTED: protein phosphatase 1 regulatory subunit 27	ppp1r27	NC_024323.1:10701723-10703459	0	3.69012	inf	5e-05
XLOC_001126	103393244	XP_008328358.1	Q9UGQ3	PREDICTED: solute carrier family 2, facilitated glucose transporter member 6	slc2a6	NC_024323.1:11418882-11422012	0	3.09538	inf	5e-05
XLOC_018140	103393357	XP_008328520.1	Q9ERH7	PREDICTED: homeodomain-interacting protein kinase 2-like	LOC103393357	NC_024323.1:12503933-12508730	0	56.122	inf	5e-05
XLOC_018143	103393362	XP_008328525.1	O88904	PREDICTED: homeodomain-interacting protein kinase 1-like	LOC103393362	NC_024323.1:12503933-12508730	0	56.122	inf	5e-05
XLOC_018155	103393387	XP_008328566.1	Q68FU1	PREDICTED: pleckstrin homology domain-containing family F member 1-like	LOC103393387	NC_024323.1:12918582-12919723	0	1.6438	inf	5e-05
XLOC_017654	103393514	XP_008328733.1	B5DF89	PREDICTED: cullin-3-like	LOC103393514	NC_024323.1:13555480-13558142	0	272.047	inf	5e-05
XLOC_018200	103393531	XP_008328749.1		PREDICTED: flocculation protein FLO11-like	LOC103393531	NC_024323.1:13913999-13916721	0	6.88278	inf	5e-05
XLOC_018214	103393566	XP_008328789.1	Q1KKY1	PREDICTED: homeobox protein Hox-B8	hoxb8	NC_024323.1:14402890-14408928	0	2.48197	inf	5e-05
XLOC_018295	103393647	XP_008328907.1	P37289	PREDICTED: prostaglandin E2 receptor EP1 subtype-like	LOC103393647	NC_024323.1:16199779-16203381	0	3.00365	inf	5e-05
XLOC_018286	103393656	XP_008328921.1		PREDICTED: paralemmin-1-like	LOC103393656	NC_024323.1:16112853-16114800	0	1.98483	inf	5e-05
XLOC_018737	103393778	XP_008329082.1	P27674	PREDICTED: solute carrier family 2, facilitated glucose transporter member 1-like isoform X1	LOC103393778	NC_024324.1:156216-161383	0	3.34673	inf	5e-05
XLOC_018724	103393794	XP_008329105.1	Q8VHW7	PREDICTED: voltage-dependent calcium channel gamma-6 subunit-like	LOC103393794	NC_024324.1:9368-12433	0	5.61488	inf	5e-05
XLOC_018326	103393853	XP_008329189.1	Q2WED0	PREDICTED: C3a anaphylatoxin chemotactic receptor-like	LOC103393853	NC_024324.1:943396-945234	0	4.16545	inf	5e-05
XLOC_018836	103393930	XP_008329280.1	Q96NL1	PREDICTED: transmembrane protein 74-like	LOC103393930	NC_024324.1:2025734-2027010	0	1.50081	inf	5e-05
XLOC_018842	103393982	XP_008329334.1		PREDICTED: uncharacterized protein LOC103393982	LOC103393982	NC_024324.1:2504291-2505507	0	2.98478	inf	5e-05
XLOC_018839	103393976	XP_008329337.1	O42101	PREDICTED: nuclear receptor subfamily 5 group A member 2-like isoform X1	LOC103393976	NC_024308.1:2822620-2859265	0	6.65031	inf	5e-05
XLOC_018419	103394059	XP_008329414.1	Q8R239	PREDICTED: transmembrane protein C9orf91 homolog	c18h9orf91	NC_024324.1:4000642-4005046	0	6.69605	inf	5e-05
XLOC_018909	103394094	XP_008329458.1	Q9H2X6	PREDICTED: homeodomain-interacting protein kinase 2-like	LOC103394094	NC_024324.1:4179721-4181365	0	5.76981	inf	5e-05
XLOC_017599	103394095	XP_008329459.1	A0PJN4	PREDICTED: ubiquitin-conjugating enzyme E2Q-like protein 1	ube2ql1	NC_024324.1:4189147-4195239	0	2.0724	inf	5e-05
XLOC_018442	103394127	XP_008329498.1	Q8C790	PREDICTED: protein FAM221A	fam221a	NC_024324.1:4885767-4888346	0	13.687	inf	5e-05
XLOC_018475	103394256	XP_008329705.1	Q9PWD4	PREDICTED: homeobox protein Hox-A7-like	LOC103394256	NC_024324.1:8155083-8158065	0	3.37837	inf	5e-05
XLOC_019965	103394326	XP_008329797.1	A3KNN3	PREDICTED: leucine-rich repeat-containing protein 3B	lrrc3b	NC_024324.1:9570663-9571446	0	1.90721	inf	5e-05
XLOC_018549	103394366	XP_008329859.1	Q5I0R4	PREDICTED: uncharacterized protein C11orf70 homolog	c18h11orf70	NC_024324.1:10066543-10069769	0	6.98707	inf	5e-05
XLOC_013485	103394426	XP_008329949.1	Q6P3A1	PREDICTED: stathmin domain-containing protein 1	stmnd1	NC_024324.1:11004001-11006898	0	7.45374	inf	5e-05
XLOC_019099	103394473	XP_008330019.1	Q5RZ65	PREDICTED: anterior gradient protein 2 homolog	LOC103394473	NC_024324.1:11617844-11619542	0	1.72285	inf	5e-05
XLOC_018638	103394529	XP_008330099.1	P79342	PREDICTED: protein S100-A13-like	LOC103394529	NC_024324.1:12376411-12378036	0	3.50029	inf	5e-05
XLOC_019131	103394551	XP_008330139.1	P34024	PREDICTED: uncharacterized protein LOC103394551	LOC103394551	NC_024324.1:12172139-12174204	0	1.22627	inf	5e-05
XLOC_019191	103394689	XP_008330330.1	A2BDR7	PREDICTED: uncharacterized protein C9orf117 homolog	LOC103394689	NC_024324.1:14274253-14275899	0	171.373	inf	5e-05
XLOC_019197	103394696	XP_008330336.1	A0JM56	PREDICTED: leucine-rich repeat-containing protein 9-like	LOC103394696	NC_024324.1:14559610-14564927	0	15.1042	inf	5e-05
XLOC_013851	103394805	XP_008330470.1	O15393	PREDICTED: transmembrane protease serine 2	tmprss2	NC_024325.1:1801850-1806951	0	1.73641	inf	5e-05
XLOC_019267	103394838	XP_008330508.1	Q8IW92	PREDICTED: beta-galactosidase-1-like protein 2	LOC103394838	NC_024325.1:1944712-1950747	0	4.00453	inf	5e-05
XLOC_004831	103394849	XP_008330521.1	A1L4L8	PREDICTED: PLAC8-like protein 1	plac8l1	NC_024325.1:2581258-2582506	0	1.85361	inf	5e-05
XLOC_002470	103394881	XP_008330557.1	Q2TA20	PREDICTED: spermatogenesis-associated protein 22	spata22	NC_024325.1:3627968-3632987	0	3.06855	inf	5e-05
XLOC_019740	103394879	XP_008330559.1	Q7ZYC4	PREDICTED: long-chain-fatty-acid--CoA ligase ACSBG2-like	LOC103394879	NC_024308.1:5377515-5383403	0	1.92019	inf	5e-05
XLOC_019840	103395096	XP_008330900.1	P54116	PREDICTED: erythrocyte band 7 integral membrane protein-like, partial	LOC103395096	NC_024325.1:7568795-7570897	0	3.14134	inf	5e-05
XLOC_019426	103395149	XP_008330972.1		PREDICTED: high mobility group nucleosome-binding domain-containing protein 5	hmgn5	NC_024325.1:8253311-8256146	0	22.1338	inf	5e-05
XLOC_006466	103395251	XP_008331130.1	A2VDU1	PREDICTED: protein sprouty homolog 4	spry4	NC_024325.1:10030210-10033967	0	3.35286	inf	5e-05
XLOC_019495	103395318	XP_008331207.1	O97562	PREDICTED: mitochondrial uncoupling protein 2-like	LOC103395318	NC_024325.1:11612955-11619014	0	8.47001	inf	5e-05
XLOC_019494	103395322	XP_008331210.1	O75298	PREDICTED: reticulon-2-like	LOC103395322	NC_024325.1:11591117-11595009	0	1.65722	inf	5e-05
XLOC_019961	103395347	XP_008331242.1		PREDICTED: bifunctional lysine-specific demethylase and histidyl-hydroxylase NO66-like	LOC103395347	NC_024325.1:12015388-12019104	0	1.29378	inf	5e-05
XLOC_019513	103395353	XP_008331247.1	Q8R409	PREDICTED: protein HEXIM1-like	LOC103395353	NC_024325.1:12067258-12069076	0	5.50049	inf	5e-05
XLOC_019550	103395470	XP_008331410.1	Q01584	PREDICTED: lipocalin-like	LOC103395470	NC_024325.1:14194392-14195637	0	3.07916	inf	5e-05
XLOC_019588	103395558	XP_008331528.1	Q14627	PREDICTED: interleukin-13 receptor subunit alpha-2	il13ra2	NC_024325.1:15654426-15658857	0	1.74579	inf	5e-05
XLOC_020120	103395618	XP_008331599.1		PREDICTED: nuclear pore complex protein Nup98-Nup96-like	LOC103395618	NC_024325.1:16543661-16547792	0	78.0234	inf	5e-05
XLOC_019609	103395619	XP_008331600.1	Q28H62	PREDICTED: cysteine-rich and transmembrane domain-containing protein 1-like	LOC103395619	NC_024325.1:16548483-16550903	0	195.094	inf	5e-05
XLOC_019646	103395661	XP_008331654.1	A5JV83	PREDICTED: heat shock protein beta-11-like	LOC103395661	NC_024325.1:16845042-16846018	0	6.44961	inf	5e-05
XLOC_019650	103395667	XP_008331662.1	Q6DK99	PREDICTED: cornifelin homolog B-like	LOC103395667	NC_024325.1:16902296-16903597	0	54.9506	inf	5e-05
XLOC_020165	103395684	XP_008331687.1		PREDICTED: uncharacterized protein LOC103395684	LOC103395684	NC_024308.1:6759320-6763549	0	1.62174	inf	5e-05
XLOC_019608	103395747	XP_008331762.1	P52948	PREDICTED: nuclear pore complex protein Nup98-Nup96-like	LOC103395747	NC_024325.1:16543661-16547792	0	78.0234	inf	5e-05
XLOC_007567	103395813	XP_008331831.1	Q3B8D7	PREDICTED: tctex1 domain-containing protein 1	tctex1d1	NC_024326.1:247587-248970	0	2.46985	inf	5e-05
XLOC_020232	103395869	XP_008331917.1	Q8BFS3	PREDICTED: relaxin-3-like	LOC103395869	NC_024326.1:714281-714994	0	82.2991	inf	5e-05
XLOC_020707	103395908	XP_008331981.1	O89093	PREDICTED: C-C motif chemokine 20-like	LOC103395908	NC_024326.1:1597478-1598991	0	1.65488	inf	5e-05
XLOC_020266	103395925	XP_008332000.1	Q9UGK3	PREDICTED: signal-transducing adaptor protein 2-like	LOC103395925	NC_024326.1:1867324-1872649	0	2.73401	inf	5e-05
XLOC_020301	103395990	XP_008332103.1	Q6P6Z4	PREDICTED: calcium/calmodulin-dependent protein kinase II inhibitor 2	camk2n2	NC_024326.1:2658375-2659248	0	3.24065	inf	5e-05
XLOC_020751	103396001	XP_008332133.1	P32240	PREDICTED: prostaglandin E2 receptor EP4 subtype-like	LOC103396001	NC_024308.1:6623004-6647159	0	2.81783	inf	5e-05
XLOC_020264	103396015	XP_008332159.1	Q5FVG8	PREDICTED: GRAM domain-containing protein 3-like	LOC103396015	NC_024326.1:1770703-1775395	0	12.6645	inf	5e-05
XLOC_020814	103396119	XP_008332308.1	Q5PPM5	PREDICTED: transcription factor HES-1-like	LOC103396119	NC_024326.1:4347955-4349482	0	1.89783	inf	5e-05
XLOC_020798	103396142	XP_008332345.1	Q8JFP1	PREDICTED: eukaryotic initiation factor 4A-II-like	LOC103396142	NC_024326.1:4174185-4177027	0	9.99904	inf	5e-05
XLOC_020345	103396155	XP_008332360.1	Q8AVU4	PREDICTED: transcription factor HES-1-like, partial	LOC103396155	NC_024326.1:4349775-4351127	0	1.34817	inf	5e-05
XLOC_020830	103396172	XP_008332388.1	Q8NFW9	PREDICTED: rab effector MyRIP-like, partial	LOC103396172	NC_024326.1:4651746-4654697	0	1.99619	inf	5e-05
XLOC_020383	103396214	XP_008332443.1	P07221	PREDICTED: calsequestrin-1-like	LOC103396214	NC_024326.1:6213048-6227670	0	44.2809	inf	5e-05
XLOC_002409	103396241	XP_008332475.1		PREDICTED: probable GPI-anchored adhesin-like protein PGA55	LOC103396241	NC_024326.1:5869711-5872098	0	7.00597	inf	5e-05
XLOC_020392	103396248	XP_008332486.1	A0PA85	PREDICTED: glutamate decarboxylase 1-like isoform X2	LOC103396248	NC_024326.1:5731620-5750314	0	3.1332	inf	5e-05
XLOC_020478	103396418	XP_008332720.1	P46094	PREDICTED: chemokine XC receptor 1-like	LOC103396418	NC_024326.1:9020615-9023979	0	2.44014	inf	5e-05
XLOC_020934	103396423	XP_008332724.1	Q13151	PREDICTED: heterogeneous nuclear ribonucleoprotein A0-like	LOC103396423	NC_024326.1:9398169-9399386	0	37.5093	inf	5e-05
XLOC_020958	103396464	XP_008332781.1	P33072	PREDICTED: protein-lysine 6-oxidase-like isoform X2	LOC103396464	NC_024326.1:9714832-9719837	0	2.09942	inf	5e-05
XLOC_002425	103396573	XP_008332935.1	P83857	PREDICTED: kininogen-1	kng1	NC_024308.1:8152927-8156783	0	2.24821	inf	5e-05
XLOC_011333	103396606	XP_008332974.1	Q5RBV9	PREDICTED: RING finger protein C14orf164 homolog	rnf212b	NC_024326.1:11816259-11819111	0	6.67362	inf	5e-05
XLOC_020603	103396693	XP_008333108.1	Q9D832	PREDICTED: dnaJ homolog subfamily B member 4	dnajb4	NC_024326.1:13304264-13307505	0	4.1471	inf	5e-05
XLOC_021088	103396760	XP_008333202.1	Q9UEW8	PREDICTED: serine/threonine-protein kinase OSR1-like isoform X1	LOC103396760	NC_024326.1:13830679-13832943	0	139.946	inf	5e-05
XLOC_021113	103396820	XP_008333275.1	Q8BHK6	PREDICTED: SLAM family member 7-like	LOC103396820	NC_024326.1:14818458-14820711	0	2.77998	inf	5e-05
XLOC_020647	103396840	XP_008333306.1	A1L260	PREDICTED: muscle-related coiled-coil protein-like	LOC103396840	NC_024326.1:14905585-14910513	0	4.56296	inf	5e-05
XLOC_021164	103396898	XP_008333362.1	Q9YGD3	PREDICTED: interleukin-1 beta-like	LOC103396898	NC_024327.1:1372533-1374318	0	1.47022	inf	5e-05
XLOC_021195	103396960	XP_008333424.1	O77735	PREDICTED: secretory carrier-associated membrane protein 1-like isoform X1	LOC103396960	NC_024327.1:3102058-3115107	0	1.65943	inf	5e-05
XLOC_021466	103397152	XP_008333605.1	A4IFA3	PREDICTED: general transcription factor II-I repeat domain-containing protein 2-like	LOC103397152	NC_024327.1:9601200-9602936	0	1.43692	inf	5e-05
XLOC_021536	103397289	XP_008333717.1	A5WUN7	PREDICTED: calmodulin-regulated spectrin-associated protein 1-B-like	LOC103397289	NC_024327.1:16320500-16322755	0	2.0465	inf	5e-05
	103397327	XP_008333779.1	Q8BJG4	PREDICTED: MOB kinase activator 3C isoform X2	mob3c	NC_024308.1:8906766-8911000	0	5.18058	inf	5e-05
XLOC_021652	103397535	XP_008334054.1	Q20FD0	PREDICTED: fibroblast growth factor 5	fgf5	NC_024328.1:4281831-4285586	0	5.77502	inf	5e-05
XLOC_021643	103397543	XP_008334064.1	P10148	PREDICTED: eotaxin-like	LOC103397543	NC_024328.1:4439299-4440244	0	6.04126	inf	5e-05
XLOC_021657	103397550	XP_008334076.1	Q7Z6E9	PREDICTED: E3 ubiquitin-protein ligase RBBP6-like isoform X3	LOC103397550	NC_024328.1:4506926-4515183	0	5.9494	inf	5e-05
XLOC_021676	103397598	XP_008334142.1	P05979	PREDICTED: prostaglandin G/H synthase 1-like	LOC103397598	NC_024328.1:8019676-8032649	0	2.15456	inf	5e-05
XLOC_018300	103397643	XP_008334203.1	Q569H4	PREDICTED: proline-rich protein 16	prr16	NC_024328.1:7173248-7179236	0	1.87795	inf	5e-05
XLOC_022216	103397666	XP_008334237.1	O42499	PREDICTED: vasotocin-neurophysin VT 1-like	LOC103397666	NC_024328.1:6870113-6871987	0	1.81299	inf	5e-05
XLOC_021698	103397672	XP_008334252.1	Q8AV19	PREDICTED: thioredoxin-like protein AAED1	aaed1	NC_024328.1:6803285-6805689	0	3.19033	inf	5e-05
XLOC_014346	103397677	XP_008334257.1	Q8IY84	PREDICTED: serine/threonine-protein kinase NIM1	nim1k	NC_024328.1:6229815-6234040	0	2.31604	inf	5e-05
XLOC_022196	103397708	XP_008334296.1	Q96AY4	PREDICTED: tetratricopeptide repeat protein 28-like	LOC103397708	NC_024328.1:5523714-5527031	0	2.84672	inf	5e-05
XLOC_021768	103397759	XP_008334351.1	P79110	PREDICTED: tricarboxylate transport protein, mitochondrial-like	LOC103397759	NC_024328.1:9236101-9248951	0	3.18493	inf	5e-05
XLOC_020650	103397781	XP_008334387.1	Q3SYY7	PREDICTED: OCIA domain-containing protein 2 isoform X2	ociad2	NC_024308.1:9629118-9632403	0	3.0461	inf	5e-05
XLOC_022257	103397807	XP_008334415.1	Q801F8	PREDICTED: doublesex- and mab-3-related transcription factor 1 isoform X3	dmrt1	NC_024328.1:8547158-8568448	0	55.0436	inf	5e-05
XLOC_022256	103397808	XP_008334417.1	Q90WM5	PREDICTED: doublesex- and mab-3-related transcription factor 3	dmrt3	NC_024328.1:8537631-8544424	0	64.6117	inf	5e-05
XLOC_021786	103397821	XP_008334435.1	Q5EG71	PREDICTED: low-density lipoprotein receptor-related protein 1B-like	LOC103397821	NC_024328.1:9925827-9927021	0	2.4394	inf	5e-05
XLOC_021747	103397830	XP_008334448.1	B0WWP2	PREDICTED: kelch-like protein 20 isoform X2	LOC103397830	NC_024328.1:11760516-11769314	0	2.02406	inf	5e-05
XLOC_021792	103397875	XP_008334514.1	Q9YGD3	PREDICTED: interleukin-1 beta-like	LOC103397875	NC_024328.1:10332784-10334946	0	25.6573	inf	5e-05
XLOC_013403	103397948	XP_008334624.1	Q95LG1	PREDICTED: E-selectin isoform X1	sele	NC_024308.1:9891947-9895189	0	2.45884	inf	5e-05
XLOC_021873	103397992	XP_008334684.1	P55011	PREDICTED: solute carrier family 12 member 2-like	LOC103397992	NC_024328.1:14119710-14131535	0	1.60561	inf	5e-05
XLOC_021884	103398010	XP_008334709.1	Q5R4B6	PREDICTED: dematin-like	LOC103398010	NC_024328.1:14491579-14505294	0	1.50104	inf	5e-05
XLOC_021898	103398027	XP_008334734.1		PREDICTED: trichohyalin-like	LOC103398027	NC_024328.1:14664398-14667077	0	37.1084	inf	5e-05
XLOC_021891	103398067	XP_008334779.1	Q7SZP9	PREDICTED: apelin receptor A-like, partial	LOC103398067	NC_024328.1:14848969-14849664	0	3.64545	inf	5e-05
XLOC_021945	103398127	XP_008334863.1	P25116	PREDICTED: proteinase-activated receptor 1	f2r	NC_024328.1:15698304-15700404	0	1.37885	inf	5e-05
XLOC_021948	103398138	XP_008334879.1	Q5ZJ58	PREDICTED: phosphatidylinositol 4-phosphate 5-kinase type-1 beta-like	LOC103398138	NC_024328.1:15563952-15580115	0	5.02879	inf	5e-05
XLOC_021953	103398145	XP_008334886.1	P43141	PREDICTED: beta-3 adrenergic receptor	adrb3	NC_024328.1:15976385-15985000	0	6.59992	inf	5e-05
XLOC_022426	103398146	XP_008334887.1	Q8IW50	PREDICTED: protein FAM219A	LOC103398146	NC_024328.1:15929621-15935835	0	2.57864	inf	5e-05
XLOC_022477	103398240	XP_008335002.1	Q9CZ52	PREDICTED: anthrax toxin receptor 1-like	LOC103398240	NC_024328.1:19174692-19194438	0	2.22691	inf	5e-05
XLOC_022484	103398250	XP_008335021.1	O08842	PREDICTED: GDNF family receptor alpha-2-like	LOC103398250	NC_024328.1:19301403-19373328	0	4.50813	inf	5e-05
XLOC_002489	103398265	XP_008335045.1	Q99NI3	PREDICTED: general transcription factor II-I repeat domain-containing protein 2-like	LOC103398265	NC_024328.1:18772016-18772886	0	1.3276	inf	5e-05
XLOC_004717	103398295	XP_008335090.1	Q08499	PREDICTED: cAMP-specific 3\',5\'-cyclic phosphodiesterase 4D isoform X5	pde4d	NC_024328.1:20262838-20497480	0	1.48828	inf	5e-05
XLOC_022017	103398302	XP_008335103.1	Q3SZR9	PREDICTED: LOW QUALITY PROTEIN: tetraspanin-3-like	LOC103398302	NC_024328.1:20706823-20711774	0	4.91173	inf	5e-05
XLOC_012165	103398337	XP_008335146.1	P62168	PREDICTED: neuronal calcium sensor 1	ncs1	NC_024328.1:21880387-21897154	0	2.15634	inf	5e-05
XLOC_022533	103398372	XP_008335195.1	Q3TYG6	PREDICTED: protein FAM179B-like	LOC103398372	NC_024308.1:10514243-10517591	0	9.76892	inf	5e-05
XLOC_022561	103398383	XP_008335206.1	Q2NL05	PREDICTED: kinesin-like protein KIF2A	LOC103398383	NC_024308.1:10518303-10521316	0	16.2766	inf	5e-05
XLOC_023343	103399250	XP_008336190.1	Q9N0P9	PREDICTED: serine/threonine-protein kinase pim-1-like	LOC103399250	NC_024308.1:11259707-11261761	0	47.9047	inf	5e-05
XLOC_000624	103399816	XP_008336654.1	Q3S853	PREDICTED: regulator of G-protein signaling 2	rgs2	NC_024308.1:12259160-12262417	0	86.6507	inf	5e-05
XLOC_001006	103399856	XP_008336710.1	P24591	PREDICTED: insulin-like growth factor-binding protein 1	LOC103399856	NC_024308.1:13156939-13159223	0	24.0001	inf	5e-05
XLOC_002032	103399887	XP_008336750.1	Q76B58	PREDICTED: BMP/retinoic acid-inducible neural-specific protein 3-like	LOC103399887	NC_024308.1:13880958-13910651	0	1.80304	inf	5e-05
XLOC_000151	103399929	XP_008336797.1	Q8BGE9	PREDICTED: relaxin-3 receptor 1-like	LOC103399929	NC_024308.1:14896730-14897945	0	3.11289	inf	5e-05
XLOC_003194					LOC103377052	NC_024309.1:6946838-6947267	0	185.825	inf	5e-05
XLOC_003298					LOC103377291	NC_024309.1:11152617-11154809	0	64.0847	inf	5e-05
XLOC_003411					LOC103377508	NC_024309.1:15930590-15930982	0	60.352	inf	5e-05
XLOC_003904					LOC103378538	NC_024310.1:18935453-18936130	0	33.0929	inf	5e-05
XLOC_004376					LOC103378594	NC_024311.1:206038-228219	0	2.22715	inf	5e-05
XLOC_004457					LOC103378768	NC_024311.1:5535965-5539909	0	1.73633	inf	5e-05
XLOC_004884					LOC103378788	NC_024311.1:5918911-5923828	0	4.65514	inf	5e-05
XLOC_004886					LOC103378790	NC_024311.1:5930167-5931634	0	3.54326	inf	5e-05
XLOC_004540					LOC103378930	NC_024311.1:8181067-8181779	0	88.8319	inf	5e-05
XLOC_006196					LOC103380520	NC_024312.1:18041852-18043935	0	3.71247	inf	5e-05
XLOC_006758					LOC103380919	NC_024313.1:5961704-5965170	0	3.10902	inf	5e-05
XLOC_006545					LOC103381252	NC_024313.1:12888922-12892517	0	3.27907	inf	5e-05
XLOC_006522					LOC103381285	NC_024313.1:12686643-12687727	0	2.74654	inf	5e-05
XLOC_006939					LOC103381345	NC_024307.1:2179161-2183140	0	14.3399	inf	5e-05
XLOC_007863					LOC103381547	NC_024314.1:2786783-2823128	0	1.42112	inf	0.0005
XLOC_007425					LOC103382184	NC_024314.1:15140660-15153084	0	25.2388	inf	5e-05
XLOC_000903					LOC103383343	NC_024315.1:2425051-2426432	0	8.81623	inf	5e-05
XLOC_009420					LOC103383723	NC_024315.1:8172643-8173264	0	2.57816	inf	5e-05
XLOC_009484					LOC103383840	NC_024315.1:10324786-10325445	0	33.353	inf	5e-05
XLOC_008981					LOC103384006	NC_024315.1:13883612-13885448	0	52.7816	inf	5e-05
XLOC_009562					LOC103384033	NC_024315.1:14213869-14215687	0	135.819	inf	5e-05
XLOC_009556					LOC103384035	NC_024315.1:14238404-14239207	0	638.189	inf	5e-05
XLOC_009577					LOC103384067	NC_024315.1:14727545-14729605	0	31.1214	inf	5e-05
XLOC_000059					LOC103384359	NC_024307.1:20292260-20295268	0	12.7622	inf	5e-05
XLOC_009709					LOC103384380	NC_024316.1:261160-266349	0	2.213	inf	5e-05
XLOC_010328					LOC103384489	NC_024316.1:1798320-1799762	0	3.10751	inf	5e-05
XLOC_001376					LOC103384566	NC_024316.1:2670263-2671093	0	5.33688	inf	5e-05
XLOC_009877					LOC103384733	NC_024316.1:5113850-5117648	0	1.52758	inf	5e-05
XLOC_009984					LOC103384974	NC_024316.1:10610574-10611401	0	48.3391	inf	5e-05
XLOC_010145					LOC103385303	NC_024316.1:16324794-16327514	0	32.2285	inf	5e-05
XLOC_011206					LOC103386335	NC_024317.1:11347094-11348225	0	26.8899	inf	5e-05
XLOC_014972					LOC103389655	NC_024320.1:12724079-12728263	0	11.0423	inf	5e-05
XLOC_000756					LOC103389798	NC_024320.1:16121921-16122567	0	7.21001	inf	5e-05
XLOC_015115					LOC103389938	NC_024320.1:17930261-17931098	0	65.1407	inf	5e-05
XLOC_014569					LOC103390259	NC_024320.1:24918145-24920603	0	3.12077	inf	5e-05
XLOC_015348					LOC103390510	NC_024321.1:134329-135183	0	13.0604	inf	5e-05
XLOC_015354					LOC103390521	NC_024321.1:127615-128832	0	110.209	inf	5e-05
XLOC_016080					LOC103391081	NC_024321.1:12536108-12537814	0	2.41237	inf	5e-05
XLOC_016250					LOC103391428	NC_024321.1:20037403-20038303	0	74.2215	inf	5e-05
XLOC_017061					LOC103392295	NC_024322.1:14856164-14856910	0	42.4933	inf	5e-05
XLOC_018031					LOC103393151	NC_024323.1:10396954-10397913	0	81.773	inf	5e-05
XLOC_017502					LOC103393160	NC_024323.1:10257034-10257648	0	12.0016	inf	5e-05
XLOC_018235					LOC103393638	NC_024323.1:16376115-16378187	0	1.43589	inf	5e-05
XLOC_018428					LOC103394096	NC_024324.1:4195780-4197931	0	2.31647	inf	5e-05
XLOC_018518					LOC103394284	NC_024324.1:9081127-9082905	0	4.90714	inf	5e-05
XLOC_019027					LOC103394325	NC_024324.1:9560752-9562857	0	160.66	inf	5e-05
XLOC_019109					LOC103394485	NC_024324.1:11770159-11773915	0	3.94649	inf	0.0005
XLOC_019923					LOC103395246	NC_024325.1:10873751-10877412	0	5.11348	inf	5e-05
XLOC_019467					LOC103395258	NC_024307.1:5122161-5122440	0	102.436	inf	5e-05
XLOC_019490					LOC103395305	NC_024325.1:11753534-11757475	0	2.36248	inf	5e-05
XLOC_019492					LOC103395333	NC_024325.1:11572504-11575002	0	65.982	inf	5e-05
XLOC_019591					LOC103395568	NC_024325.1:15810131-15812299	0	6.53016	inf	5e-05
XLOC_020134					LOC103395638	NC_024325.1:16677985-16679170	0	2.10654	inf	5e-05
XLOC_020522					LOC103396540	NC_024326.1:11156955-11168364	0	8.8949	inf	5e-05
XLOC_020521					LOC103396541	NC_024326.1:11156955-11168364	0	13.761	inf	5e-05
XLOC_021071					LOC103396726	NC_024326.1:12962005-12962883	0	15.8428	inf	5e-05
XLOC_021092					LOC103396761	NC_024326.1:13826977-13830039	0	102.954	inf	5e-05
XLOC_021112					LOC103396789	NC_024326.1:14521971-14525157	0	148.573	inf	5e-05
XLOC_021186					LOC103396946	NC_024327.1:2418965-2422158	0	2.41648	inf	5e-05
XLOC_021385					LOC103396972	NC_024327.1:3437663-3438531	0	2.98693	inf	5e-05
XLOC_021253					LOC103397094	NC_024327.1:7696585-7710120	0	1.5599	inf	5e-05
XLOC_021262					LOC103397109	NC_024327.1:8137643-8147327	0	2.74932	inf	5e-05
XLOC_021275					LOC103397137	NC_024327.1:9414433-9415324	0	4.02957	inf	5e-05
XLOC_022104					LOC103397476	NC_024328.1:1587626-1589491	0	23.3149	inf	5e-05
XLOC_021760					LOC103397775	NC_024328.1:9114607-9115225	0	35.729	inf	5e-05
XLOC_021860					LOC103397977	NC_024328.1:13931834-13934654	0	2.76384	inf	5e-05
XLOC_022011					LOC103398289	NC_024328.1:20159851-20175461	0	1.29181	inf	5e-05
XLOC_022523					LOC103398360	NW_007585109.1:135869-138602	0	40.1301	inf	5e-05
XLOC_022690					LOC103398563	NW_007585115.1:153473-154539	0	1.35253	inf	5e-05
XLOC_022744					LOC103398584	NW_007585116.1:148743-150329	0	1.9327	inf	5e-05
XLOC_022775					LOC103398643	NW_007585118.1:334179-341695	0	11.0295	inf	5e-05
XLOC_022797					LOC103398655	NW_007585120.1:170753-178350	0	2.99595	inf	5e-05
XLOC_022833					LOC103398695	NW_007585122.1:150833-152086	0	3.94076	inf	5e-05
XLOC_022826					LOC103398703	NW_007585122.1:252798-254675	0	142.098	inf	5e-05
XLOC_022976					LOC103398859	NW_007585135.1:3424-4538	0	3.97081	inf	5e-05
XLOC_022987					LOC103398870	NW_007585137.1:38-17699	0	1.95921	inf	5e-05
XLOC_023037					LOC103398923	NW_007585160.1:14916-33311	0	1.44726	inf	5e-05
XLOC_023050					LOC103398936	NW_007585179.1:9792-15281	0	1.42695	inf	5e-05
XLOC_023062					LOC103398949	NW_007585192.1:2353-17257	0	2.24365	inf	5e-05
XLOC_023064					LOC103398950	NW_007585192.1:2353-17257	0	2.24365	inf	5e-05
XLOC_023084					LOC103398973	NW_007585225.1:4729-6754	0	1.46784	inf	5e-05
XLOC_023110					LOC103399001	NW_007585262.1:3701-4366	0	27.5166	inf	5e-05
XLOC_023138					LOC103399030	NW_007585331.1:1500-3989	0	23.6165	inf	5e-05
XLOC_023163					LOC103399055	NW_007585424.1:7-919	0	1.42648	inf	5e-05
XLOC_023180					LOC103399073	NW_007585495.1:6-1993	0	16.5475	inf	5e-05
XLOC_023216					LOC103399112	NW_007585668.1:180-705	0	3.34206	inf	5e-05
XLOC_023218					LOC103399115	NW_007585683.1:17-1497	0	1.7011	inf	5e-05
XLOC_023245					LOC103399144	NW_007585838.1:0-1001	0	11.1946	inf	5e-05
XLOC_023335					LOC103399241	NW_007586585.1:462-848	0	2.62989	inf	5e-05
XLOC_023339					LOC103399245	NW_007586619.1:161-327	0	16.1649	inf	5e-05
XLOC_023345					LOC103399252	NW_007586656.1:27-878	0	36.2023	inf	5e-05
XLOC_023351					LOC103399258	NW_007586708.1:127-671	0	4.19241	inf	5e-05
XLOC_023378					LOC103399285	NW_007586974.1:19-446	0	5.10705	inf	5e-05
XLOC_023430					LOC103399340	NW_007587512.1:6-852	0	205.636	inf	5e-05
XLOC_023432					LOC103399342	NW_007587519.1:29-800	0	1.74192	inf	5e-05
XLOC_023451					LOC103399361	NW_007587748.1:6-762	0	4.08705	inf	5e-05
XLOC_023457					LOC103399367	NW_007587865.1:20-770	0	5.63047	inf	5e-05
XLOC_023493					LOC103399405	NW_007588272.1:55-752	0	2.43526	inf	5e-05
XLOC_023617					LOC103399538	NW_007589822.1:21-654	0	2.69025	inf	5e-05
XLOC_023668					LOC103399595	NW_007590860.1:71-580	0	2.00159	inf	5e-05
XLOC_023674					LOC103399600	NW_007590995.1:101-546	0	5.37177	inf	5e-05
XLOC_023681					LOC103399607	NW_007591094.1:35-573	0	2.62446	inf	5e-05
XLOC_023689					LOC103399615	NW_007591368.1:25-514	0	10.6927	inf	5e-05
XLOC_023693					LOC103399620	NW_007591459.1:21-574	0	25.3888	inf	5e-05
XLOC_023707					LOC103399635	NW_007591837.1:64-497	0	60.6996	inf	5e-05
XLOC_023715					LOC103399643	NW_007591965.1:6-551	0	5.55856	inf	5e-05
XLOC_023755					LOC103399684	NW_007593034.1:68-468	0	2.80423	inf	5e-05
XLOC_023830					LOC103399760	NW_007595832.1:6-434	0	73.6937	inf	5e-05
XLOC_018198	103393533	XP_008328788.1	Q28178	PREDICTED: thrombospondin-1-like	LOC103393533	NC_024307.1:4657291-4665923	0.271619	508.962	10.8718	5e-05
XLOC_006388	103380964	XP_008311336.1	Q5JVL4	PREDICTED: EF-hand domain-containing protein 1-like isoform X2	LOC103380964	NC_024313.1:6786520-6790427	0.464349	628.254	10.4019	5e-05
XLOC_007030	103381587	XP_008312235.1	P70083	PREDICTED: sarcoplasmic/endoplasmic reticulum calcium ATPase 1 isoform X2	LOC103381587	NC_024314.1:3290586-3310370	0.13504	174.456	10.3353	0.0004
XLOC_009575	103389553	XP_008323223.1	P82160	PREDICTED: LOW QUALITY PROTEIN: myosin light chain 1/3, skeletal muscle isoform	myl1	NC_024320.1:11161009-11164427	0.457481	436.964	9.89959	5e-05
XLOC_019347	103394988	XP_008330730.1	P05123	PREDICTED: creatine kinase M-type	LOC103394988	NC_024325.1:5924085-5927266	0.486918	381.714	9.6146	5e-05
	103377360	XP_008306375.1	P83299	PREDICTED: carbonic anhydrase 1-like	LOC103377360	NC_024309.1:12078131-12088070	0.350867	224.634	9.32243	5e-05
XLOC_009795	103384567	XP_008316348.1	Q4R642	PREDICTED: T-complex-associated testis-expressed protein 1-like	LOC103384567	NC_024316.1:2672863-2675015	0.267248	148.688	9.1199	0.0001
	103389012	XP_008322488.1	O42364	PREDICTED: apolipoprotein Eb-like	LOC103389012	NC_024319.1:21821453-21823297	1.57925	853.718	9.07837	5e-05
XLOC_007902	103381657	XP_008312356.1	Q91ZV7	PREDICTED: plexin domain-containing protein 1-like isoform X2	LOC103381657	NC_024314.1:4557738-4569441	0.309548	149.104	8.91194	5e-05
XLOC_022602	103382415	XP_008313431.1	Q8IZQ8	PREDICTED: myocardin	myocd	NC_024314.1:15333707-15348386	0.0923384	43.1674	8.8688	0.00025
XLOC_000659	103387689	XP_008320671.1	P51145	PREDICTED: fos-related antigen 2	fosl2	NC_024307.1:26367942-26373814	0.201081	93.3611	8.8589	5e-05
XLOC_021947	103398140	XP_008334881.1	O60504	PREDICTED: vinexin-like	LOC103398140	NC_024328.1:16134182-16164355	0.19471	80.0846	8.68405	5e-05
XLOC_007207	103381979	XP_008312835.1	B5DGM7	PREDICTED: fructose-bisphosphate aldolase A	aldoa	NC_024314.1:9739879-9744999	0.820038	334.299	8.67123	5e-05
XLOC_020918	103396389	XP_008332666.1	Q5R819	PREDICTED: aquaporin-1-like	LOC103396389	NC_024326.1:8757875-8761447	0.408416	165.703	8.66435	0.0001
XLOC_018646	103394594	XP_008330197.1	Q1LUS5	PREDICTED: UPF0711 protein C18orf21 homolog	LOC103394594	NC_024324.1:13040575-13056177	0.956317	383.329	8.64688	5e-05
XLOC_023018					LOC103398905	NW_007585148.1:6-10019	0.0591796	23.704	8.64582	0.0001
XLOC_007060	103384600	XP_008316390.1	P50757	PREDICTED: matrix metalloproteinase-9	mmp9	NC_024316.1:3132914-3137012	0.266097	105.056	8.62499	5e-05
XLOC_011955	103386697	XP_008319318.1	P29536	PREDICTED: leiomodin-1	lmod1	NC_024317.1:18155859-18160506	0.351932	136.829	8.60286	5e-05
XLOC_016356	103391820	XP_008326464.1	Q5M9B3	PREDICTED: integrin beta-like protein 1	itgbl1	NC_024322.1:5247260-5274401	0.156107	58.236	8.54324	0.0002
XLOC_018409	103392645	XP_008327562.1	Q6NS09	PREDICTED: transmembrane protein 45A isoform X4	tmem45a	NC_024308.1:92816-94938	0.459232	168.517	8.51946	5e-05
XLOC_017728	103393716	XP_008329006.1		PREDICTED: histone acetyltransferase KAT6B-like	LOC103393716	NC_024323.1:16315078-16326555	0.252178	90.2945	8.48405	5e-05
XLOC_016401	103377663	XP_008306768.1	P13731	PREDICTED: serpin H1	serpinh1	NC_024310.1:2162491-2165868	0.345837	121.184	8.45289	5e-05
XLOC_010406	103384667	XP_008316491.1	A6QLN9	PREDICTED: von Willebrand factor A domain-containing protein 1-like	LOC103384667	NC_024316.1:4181985-4190976	0.815702	279.24	8.41925	5e-05
XLOC_005267	103379642	XP_008309472.1	Q2XVR4	PREDICTED: sodium channel protein type 4 subunit alpha B-like	LOC103379642	NC_024312.1:2848316-2858451	0.334785	108.634	8.34202	5e-05
XLOC_012491	103386869	XP_008319521.1	P68105	PREDICTED: elongation factor 1-alpha, somatic form	LOC103386869	NC_024318.1:399166-405911	0.305826	95.8916	8.29255	5e-05
XLOC_022984					LOC103398866	NW_007585135.1:40350-42040	0.425013	127.759	8.23171	5e-05
XLOC_014330	103389702	XP_008323453.1	Q9UNA0	PREDICTED: A disintegrin and metalloproteinase with thrombospondin motifs 5	adamts5	NC_024320.1:14908978-14929807	0.215465	60.7048	8.13821	5e-05
XLOC_003011	103382986	XP_008314197.1	Q03169	PREDICTED: tumor necrosis factor alpha-induced protein 2	tnfaip2	NC_024307.1:17833969-17838776	0.194828	53.9136	8.11231	5e-05
XLOC_014819	103389279	XP_008322852.1	Q811M5	PREDICTED: complement component C6	c6	NC_024320.1:5409359-5418030	1.16411	321.939	8.11142	5e-05
XLOC_019496	103395317	XP_008331203.1	P59910	PREDICTED: dnaJ homolog subfamily B member 13-like isoform X2	LOC103395317	NC_024325.1:11619480-11622812	0.158303	43.263	8.0943	0.00055
XLOC_017960	103392997	XP_008328018.1	P11833	PREDICTED: tubulin beta chain-like	LOC103392997	NC_024323.1:8581148-8666853	0.548076	142.694	8.02433	0.00085
XLOC_000328	103380645	XP_008310889.1	P50238	PREDICTED: cysteine-rich protein 1	crip1	NC_024307.1:14739055-14742175	2.23462	578.958	8.01728	5e-05
XLOC_003075	103377500	XP_008306559.1	Q7YQK9	PREDICTED: tetraspanin-7-like	LOC103377500	NC_024309.1:16025528-16027105	0.679149	173.977	8.00096	5e-05
XLOC_017698	103393601	XP_008328835.1		PREDICTED: heat shock protein beta-1-like	LOC103393601	NC_024323.1:14673877-14674916	0.698671	168.49	7.91384	5e-05
XLOC_019711	103391941	XP_008326651.1	Q1LUV9	PREDICTED: mid1-interacting protein 1	mid1ip1	NC_024322.1:8356266-8359303	0.369175	87.3463	7.8863	5e-05
XLOC_017484					LOC103393132	NC_024323.1:9900429-9904084	0.531178	121.471	7.8372	5e-05
XLOC_011288	103386518	XP_008319051.1	Q9MZ34	PREDICTED: sodium- and chloride-dependent taurine transporter-like isoform X3	LOC103386518	NC_024317.1:14610596-14635932	0.578612	132.068	7.83446	5e-05
XLOC_016149	103391197	XP_008325593.1	P26632	PREDICTED: early growth response protein 1	egr1	NC_024321.1:15689464-15737877	0.217548	49.4636	7.82889	5e-05
XLOC_014806	103389261	XP_008322825.1	Q8AXU4	PREDICTED: calcitonin gene-related peptide type 1 receptor-like	LOC103389261	NC_024320.1:4307298-4315240	0.287944	64.8806	7.81585	5e-05
XLOC_009119	103384324	XP_008316028.1	Q13325	PREDICTED: interferon-induced protein with tetratricopeptide repeats 5-like	LOC103384324	NC_024315.1:18509791-18512440	0.663819	148.989	7.8102	5e-05
XLOC_018447	103395275	XP_008331155.1	Q9PW72	PREDICTED: PDZ and LIM domain protein 4	pdlim4	NC_024325.1:11187580-11222396	0.457476	99.9308	7.77109	5e-05
XLOC_016923	103391994	XP_008326727.1	Q5IFP1	PREDICTED: 3 beta-hydroxysteroid dehydrogenase/Delta 5-->4-isomerase type 1	hsd3b1	NC_024322.1:9002199-9005231	0.23962	51.3515	7.74351	0.0001
XLOC_022828					LOC103398704	NW_007585122.1:257133-262089	0.331738	70.89	7.7394	5e-05
XLOC_005259	103379636	XP_008309465.1	Q8JHV6	PREDICTED: laminin subunit beta-4-like isoform X1	LOC103379636	NC_024312.1:2835538-2847885	0.26086	55.4947	7.73293	5e-05
XLOC_009820	103384577	XP_008316358.1	Q98902	PREDICTED: neural cell adhesion molecule L1 isoform X3	l1cam	NC_024316.1:3049327-3094655	0.285414	60.6504	7.73132	5e-05
XLOC_012651	103387219	XP_008319982.1	Q69ZN7	PREDICTED: myoferlin-like	LOC103387219	NC_024318.1:6166038-6184197	0.167787	35.414	7.72154	5e-05
XLOC_010211	103395639	XP_008331620.1	O94956	PREDICTED: solute carrier organic anion transporter family member 2B1 isoform X2	slco2b1	NC_024325.1:16680767-16687023	0.603429	125.225	7.69712	5e-05
XLOC_013629	103387950	XP_008320993.1	P29350	PREDICTED: tyrosine-protein phosphatase non-receptor type 6	ptpn6	NC_024319.1:2051947-2062449	0.241174	49.8292	7.69077	5e-05
XLOC_013790	103388512	XP_008321765.1	P02512	PREDICTED: heat shock protein beta-6	hspb6	NC_024319.1:10481619-10484236	0.352762	72.8167	7.68943	0.0001
XLOC_013087	103393072	XP_008328126.1	Q28728	PREDICTED: sodium/myo-inositol cotransporter 2 isoform X3	slc5a11	NC_024323.1:9059949-9067513	0.930293	190.902	7.68093	5e-05
XLOC_014663	103390443	XP_008324526.1	A0MSJ1	PREDICTED: collagen alpha-1(XXVII) chain A-like	LOC103390443	NC_024320.1:28173625-28234267	0.0370507	7.52868	7.66675	5e-05
XLOC_006776	103380974	XP_008311345.1	Q2Q0I9	PREDICTED: fibronectin type III domain-containing protein 1 isoform X1	fndc1	NC_024313.1:6832739-6923049	0.201919	40.5855	7.65104	5e-05
XLOC_015508	103390819	XP_008325075.1	Q9P219	PREDICTED: LOW QUALITY PROTEIN: girdin-like	LOC103390819	NC_024321.1:9004364-9042913	0.0594356	11.7764	7.63036	0.0001
XLOC_013098	103388266	XP_008321401.1	Q9UQB8	PREDICTED: brain-specific angiogenesis inhibitor 1-associated protein 2-like	LOC103388266	NC_024319.1:5441114-5459669	0.300438	59.4296	7.62797	5e-05
XLOC_021105	103396818	XP_008333273.1	O46385	PREDICTED: LOW QUALITY PROTEIN: supervillin-like	LOC103396818	NC_024326.1:14553886-14575372	0.126748	24.7128	7.60715	5e-05
XLOC_007018	103381565	XP_008312207.1	Q61792	PREDICTED: LIM and SH3 domain protein 1-like	LOC103381565	NC_024314.1:2979541-2984302	1.41867	276.457	7.60637	5e-05
XLOC_001327	103384882	XP_008316797.1	P01213	PREDICTED: proenkephalin-B	pdyn	NC_024316.1:7753473-7755262	1.22379	235.619	7.58895	5e-05
XLOC_011093	103386476	XP_008318985.1	E6ZGB4	PREDICTED: lysine-specific demethylase PHF2 isoform X1	phf2	NC_024317.1:13845546-13881410	0.0562338	10.6901	7.57063	0.00085
XLOC_009654	103384261	XP_008315975.1	Q60847	PREDICTED: collagen alpha-1(XII) chain-like	LOC103384261	NC_024307.1:2686548-2741032	0.0365079	6.93367	7.56927	0.0001
XLOC_011092	103386113	XP_008318459.1	P18520	PREDICTED: keratin, type II cytoskeletal 8-like	LOC103386113	NC_024317.1:6217739-6224136	0.914414	173.379	7.56686	5e-05
XLOC_019709	103394766	XP_008330422.1	Q90876	PREDICTED: interferon regulatory factor 1-like	LOC103394766	NC_024325.1:1229319-1232415	0.590344	111.413	7.56015	5e-05
XLOC_007960	103381772	XP_008312511.1	Q8R322	PREDICTED: nucleoporin GLE1-like	LOC103381772	NC_024314.1:5941699-5955531	0.382531	71.3669	7.54354	5e-05
XLOC_009619	103384146	XP_008315770.1	P48960	PREDICTED: EGF-like module-containing mucin-like hormone receptor-like 1	LOC103384146	NC_024315.1:15959857-15973748	0.22504	41.9448	7.54217	5e-05
XLOC_014627	103390389	XP_008324448.1	Q9D439	PREDICTED: coiled-coil domain-containing protein 11-like	LOC103390389	NC_024320.1:27154726-27159996	0.178117	32.3762	7.50597	0.0001
XLOC_012317	103387474	XP_008320362.1	Q9JLV1	PREDICTED: BAG family molecular chaperone regulator 3	bag3	NC_024318.1:10688880-10693995	0.211786	37.2502	7.45849	0.0001
XLOC_006935	103381329	XP_008311846.1	P31629	PREDICTED: transcription factor HIVEP2 isoform X1	hivep2	NC_024313.1:13387592-13421292	0.0822135	14.4051	7.45299	5e-05
XLOC_002823	103383310	XP_008314599.1	Q9PU47	PREDICTED: PDZ and LIM domain protein 3	pdlim3	NC_024315.1:1966267-1973762	2.74197	464.399	7.40401	5e-05
XLOC_010566	103384983	XP_008316941.1	Q4LFA9	PREDICTED: semaphorin-3G	sema3g	NC_024316.1:10798992-10844230	0.207066	34.6996	7.38868	5e-05
XLOC_003805	103378354	XP_008307763.1	P53544	PREDICTED: homeobox expressed in ES cells 1-like isoform X2	LOC103378354	NC_024310.1:15435207-15436993	2.21832	371.008	7.38584	5e-05
XLOC_001332	103386194	XP_008318572.1	P70193	PREDICTED: leucine-rich repeats and immunoglobulin-like domains protein 1	lrig1	NC_024317.1:7854414-7889276	0.286018	46.9874	7.36002	5e-05
XLOC_015289	103390378	XP_008324435.1	Q8BR92	PREDICTED: uncharacterized protein LOC103390378, partial	LOC103390378	NC_024320.1:26707356-26766392	0.239884	39.3681	7.35855	5e-05
XLOC_014632	103390379	XP_008324436.1	O54931	PREDICTED: A-kinase anchor protein 2-like	LOC103390379	NC_024320.1:26707356-26766392	0.239884	39.3681	7.35855	5e-05
XLOC_022335	103379446	XP_008309214.1	Q3U288	PREDICTED: zinc finger protein 710	znf710	NC_024312.1:208066-216822	0.080171	13.0511	7.34687	0.0001
XLOC_017236	103392616	XP_008327484.1	Q8JHF2	PREDICTED: beta-1,3-N-acetylglucosaminyltransferase lunatic fringe-like	LOC103392616	NC_024323.1:2144862-2154033	0.160579	25.9729	7.33758	0.0001
XLOC_010675	103385208	XP_008317233.1	Q3MHW6	PREDICTED: monocarboxylate transporter 1-like	LOC103385208	NC_024316.1:14392341-14404498	0.196715	31.5112	7.32361	5e-05
XLOC_011769	103378697	XP_008308219.1	Q90688	PREDICTED: myosin-binding protein C, cardiac-type isoform X6	mybpc3	NC_024311.1:3872790-3893698	0.567959	89.4997	7.29995	5e-05
XLOC_021817	103397839	XP_008334462.1	P59222	PREDICTED: scavenger receptor class F member 2-like	LOC103397839	NC_024328.1:11297918-11316789	0.0578996	9.06336	7.29035	0.0001
XLOC_003460	103377124	XP_008306004.1	Q9ERE3	PREDICTED: serine/threonine-protein kinase Sgk3	sgk3	NC_024309.1:8940767-8950790	0.115535	17.9948	7.28311	5e-05
[truncated: 5,913 more rows]

## Sheet: MTvsPMT
gene_id	LOC	XP	swiss	Portain_name	gene_short_name	locus	value_1	value_2	log2(MT/PMT)	p_value
[truncated: 437 more rows]
